# Supplementary material for: Comprehensive Time-Series Analysis of the Gene Expression Profile in a Susceptible Cultivar of Tree Tomato (Solanum betaceum) During the Infection of Phytophthora betacei
Source: Front Plant Sci. 2021 Oct 21;12:730251. doi: 10.3389/fpls.2021.730251 (PMC8567061; doi:10.3389/fpls.2021.730251)
Supplement: Supplementary file 2 [file Table_1.xlsx]

## Sheet: Cluster 4
GO.ID	Term	Annotated	Significant	Expected	classic
GO:0015979	photosynthesis	312	78	11.34	< 1e-30
GO:0009768	photosynthesis, light harvesting in phot...	31	20	1.13	7e-22
GO:0019684	photosynthesis, light reaction	173	40	6.29	2.5e-21
GO:0009765	photosynthesis, light harvesting	51	23	1.85	3.9e-20
GO:0006091	generation of precursor metabolites and ...	418	47	15.2	5.7e-12
GO:0019253	reductive pentose-phosphate cycle	41	14	1.49	8.7e-11
GO:0019685	photosynthesis, dark reaction	41	14	1.49	8.7e-11
GO:0018298	protein-chromophore linkage	93	20	3.38	1.1e-10
GO:0015977	carbon fixation	46	14	1.67	5e-10
GO:0009767	photosynthetic electron transport chain	58	14	2.11	1.4e-08
GO:1903338	regulation of cell wall organization or ...	56	13	2.04	7.7e-08
GO:0009853	photorespiration	66	14	2.4	8.2e-08
GO:0009637	response to blue light	65	13	2.36	4.9e-07
GO:0005975	carbohydrate metabolic process	1130	74	41.09	5.3e-07
GO:0009416	response to light stimulus	692	52	25.16	5.8e-07
GO:0043094	cellular metabolic compound salvage	105	16	3.82	1.2e-06
GO:0015995	chlorophyll biosynthetic process	83	14	3.02	1.6e-06
GO:0002213	defense response to insect	42	10	1.53	1.9e-06
GO:0009314	response to radiation	722	52	26.25	2e-06
GO:0009827	plant-type cell wall modification	54	11	1.96	3.1e-06

## Sheet: Cluster 6
GO.ID	Term	Annotated	Significant	Expected	classic
GO:0015979	photosynthesis	312	13	2.35	6.6e-07
GO:0009768	photosynthesis, light harvesting in phot...	31	5	0.23	3.2e-06
GO:0009765	photosynthesis, light harvesting	51	5	0.38	4e-05
GO:1901617	organic hydroxy compound biosynthetic pr...	211	8	1.59	0.0002
GO:0016129	phytosteroid biosynthetic process	20	3	0.15	0.00043
GO:0016131	brassinosteroid metabolic process	21	3	0.16	0.0005
GO:0018298	protein-chromophore linkage	93	5	0.7	0.00068
GO:0071554	cell wall organization or biogenesis	631	13	4.75	0.00094
GO:0016128	phytosteroid metabolic process	27	3	0.2	0.00107
GO:0071555	cell wall organization	493	11	3.71	0.00124
GO:1901615	organic hydroxy compound metabolic proce...	354	9	2.66	0.00143
GO:0045229	external encapsulating structure organiz...	509	11	3.83	0.0016
GO:0019684	photosynthesis, light reaction	173	6	1.3	0.00198
GO:0009416	response to light stimulus	692	13	5.21	0.00214
GO:0009820	alkaloid metabolic process	37	3	0.28	0.00268
GO:0009314	response to radiation	722	13	5.43	0.00309
GO:0009699	phenylpropanoid biosynthetic process	135	5	1.02	0.00354
GO:0010817	regulation of hormone levels	415	9	3.12	0.00416
GO:0080167	response to karrikin	87	4	0.65	0.0042
GO:0006629	lipid metabolic process	1337	19	10.06	0.00523

## Sheet: Cluster 1
GO.ID	Term	Annotated	Significant	Expected	classic
GO:0043207	response to external biotic stimulus	1359	160	93.68	0.00012
GO:0051707	response to other organism	1359	160	93.68	0.00012
GO:0098542	defense response to other organism	1107	122	76.31	0.00019
GO:0080167	response to karrikin	87	17	6	0.00021
GO:0009607	response to biotic stimulus	1413	173	97.4	0.00023
GO:0042545	cell wall modification	98	4	6.76	0.00039
GO:0006629	lipid metabolic process	1337	148	92.16	0.00053
GO:0050832	defense response to fungus	295	45	20.33	0.00065
GO:0009605	response to external stimulus	1833	205	126.35	0.00076
GO:0006952	defense response	1735	206	119.59	0.00132
GO:0006030	chitin metabolic process	23	10	1.59	0.0014
GO:0006032	chitin catabolic process	23	10	1.59	0.0014
GO:0046348	amino sugar catabolic process	23	10	1.59	0.0014
GO:1901072	glucosamine-containing compound cataboli...	23	10	1.59	0.0014
GO:0006026	aminoglycan catabolic process	24	10	1.65	0.00159
GO:0055085	transmembrane transport	921	87	63.48	0.00163
GO:0051704	multi-organism process	1937	227	133.52	0.00189
GO:1901071	glucosamine-containing compound metaboli...	29	10	2	0.00276
GO:0005975	carbohydrate metabolic process	1130	85	77.89	0.00327
GO:0071555	cell wall organization	493	23	33.98	0.0033

## Sheet: Cluster 10
GO.ID	Term	Annotated	Significant	Expected	classic
GO:0009649	entrainment of circadian clock	40	11	0.38	6.4e-14
GO:0042752	regulation of circadian rhythm	89	13	0.84	2e-12
GO:0048511	rhythmic process	198	16	1.86	5.6e-11
GO:0007623	circadian rhythm	182	15	1.71	1.7e-10
GO:0010224	response to UV-B	72	9	0.68	2.3e-08
GO:0018298	protein-chromophore linkage	93	9	0.87	2.2e-07
GO:0009416	response to light stimulus	692	21	6.5	2.1e-06
GO:0009411	response to UV	122	9	1.15	2.2e-06
GO:0009314	response to radiation	722	21	6.78	4.1e-06
GO:0006457	protein folding	230	11	2.16	1.1e-05
GO:0009628	response to abiotic stimulus	1997	38	18.75	1.4e-05
GO:0019344	cysteine biosynthetic process	23	4	0.22	5.8e-05
GO:0032922	circadian regulation of gene expression	23	4	0.22	5.8e-05
GO:0044003	modification by symbiont of host morphol...	26	4	0.24	9.5e-05
GO:0051817	modification of morphology or physiology...	28	4	0.26	0.00013
GO:0035821	modification of morphology or physiology...	33	4	0.31	0.00025
GO:0051262	protein tetramerization	33	4	0.31	0.00025
GO:0009408	response to heat	228	9	2.14	0.00031
GO:0006534	cysteine metabolic process	37	4	0.35	0.00039
GO:0048598	embryonic morphogenesis	39	4	0.37	0.00048

## Sheet: Cluster 5
GO.ID	Term	Annotated	Significant	Expected	classic
GO:0071554	cell wall organization or biogenesis	631	46	11.97	3.2e-15
GO:0005976	polysaccharide metabolic process	475	36	9.01	1.4e-12
GO:0009834	plant-type secondary cell wall biogenesi...	59	14	1.12	3.6e-12
GO:0042546	cell wall biogenesis	217	24	4.12	3.7e-12
GO:0005975	carbohydrate metabolic process	1130	57	21.43	8.4e-12
GO:0071669	plant-type cell wall organization or bio...	272	24	5.16	4.3e-10
GO:0010374	stomatal complex development	48	11	0.91	1.2e-09
GO:0010383	cell wall polysaccharide metabolic proce...	147	17	2.79	2.8e-09
GO:0044262	cellular carbohydrate metabolic process	476	30	9.03	9e-09
GO:0044036	cell wall macromolecule metabolic proces...	181	18	3.43	1.1e-08
GO:0009832	plant-type cell wall biogenesis	142	16	2.69	1.2e-08
GO:0000079	regulation of cyclin-dependent protein s...	39	9	0.74	3.6e-08
GO:1904029	regulation of cyclin-dependent protein k...	39	9	0.74	3.6e-08
GO:0044264	cellular polysaccharide metabolic proces...	319	23	6.05	4.7e-08
GO:0071555	cell wall organization	493	29	9.35	7.2e-08
GO:0010410	hemicellulose metabolic process	103	13	1.95	7.4e-08
GO:0045229	external encapsulating structure organiz...	509	29	9.65	1.4e-07
GO:0010103	stomatal complex morphogenesis	24	7	0.46	2.2e-07
GO:0045491	xylan metabolic process	51	9	0.97	4.3e-07
GO:0071900	regulation of protein serine/threonine k...	68	10	1.29	5.7e-07

## Sheet: Cluster 3
GO.ID	Term	Annotated	Significant	Expected	classic
GO:0016114	terpenoid biosynthetic process	225	22	4.1	1.6e-10
GO:0006721	terpenoid metabolic process	240	22	4.38	5.5e-10
GO:0008299	isoprenoid biosynthetic process	260	22	4.74	2.5e-09
GO:0006720	isoprenoid metabolic process	278	22	5.07	8.6e-09
GO:0055114	oxidation-reduction process	1405	56	25.63	1.8e-08
GO:0044550	secondary metabolite biosynthetic proces...	177	16	3.23	1.6e-07
GO:0009699	phenylpropanoid biosynthetic process	135	14	2.46	1.8e-07
GO:0009698	phenylpropanoid metabolic process	164	14	2.99	1.9e-06
GO:0042737	drug catabolic process	213	16	3.89	1.9e-06
GO:0006030	chitin metabolic process	23	6	0.42	2.7e-06
GO:0006032	chitin catabolic process	23	6	0.42	2.7e-06
GO:0046348	amino sugar catabolic process	23	6	0.42	2.7e-06
GO:1901072	glucosamine-containing compound cataboli...	23	6	0.42	2.7e-06
GO:0019748	secondary metabolic process	305	19	5.56	3.5e-06
GO:0006026	aminoglycan catabolic process	24	6	0.44	3.6e-06
GO:1901071	glucosamine-containing compound metaboli...	29	6	0.53	1.2e-05
GO:0009809	lignin biosynthetic process	79	9	1.44	1.3e-05
GO:0019722	calcium-mediated signaling	62	8	1.13	1.6e-05
GO:0019932	second-messenger-mediated signaling	63	8	1.15	1.8e-05
GO:0006022	aminoglycan metabolic process	49	7	0.89	2.8e-05

## Sheet: Cluster 2
GO.ID	Term	Annotated	Significant	Expected	classic
GO:0048544	recognition of pollen	110	25	3.19	7e-16
GO:0008037	cell recognition	117	25	3.39	3.3e-15
GO:0006468	protein phosphorylation	1254	88	36.31	4e-15
GO:0009875	pollen-pistil interaction	121	25	3.5	7.6e-15
GO:0016310	phosphorylation	1493	94	43.23	2.9e-13
GO:0006636	unsaturated fatty acid biosynthetic proc...	42	14	1.22	6.1e-12
GO:0051704	multi-organism process	1937	108	56.09	8.3e-12
GO:0006952	defense response	1735	100	50.24	9.1e-12
GO:0009856	pollination	280	31	8.11	1.6e-10
GO:0044706	multi-multicellular organism process	280	31	8.11	1.6e-10
GO:0033559	unsaturated fatty acid metabolic process	65	15	1.88	3.7e-10
GO:0009607	response to biotic stimulus	1413	82	40.92	7.4e-10
GO:0006950	response to stress	3807	168	110.24	8.9e-10
GO:0006793	phosphorus metabolic process	2298	111	66.54	2e-08
GO:0006796	phosphate-containing compound metabolic ...	2261	108	65.47	5.9e-08
GO:0043207	response to external biotic stimulus	1359	74	39.35	8.2e-08
GO:0051707	response to other organism	1359	74	39.35	8.2e-08
GO:0042493	response to drug	595	41	17.23	2.6e-07
GO:0009694	jasmonic acid metabolic process	33	9	0.96	2.8e-07
GO:0006633	fatty acid biosynthetic process	197	21	5.7	2.9e-07

## Sheet: Cluster 9
GO.ID	Term	Annotated	Significant	Expected	classic
GO:0042493	response to drug	595	33	8.45	2e-11
GO:0042221	response to chemical	2878	73	40.89	1.9e-07
GO:0010033	response to organic substance	2135	59	30.33	2.6e-07
GO:1901700	response to oxygen-containing compound	1721	50	24.45	6.4e-07
GO:0009719	response to endogenous stimulus	1751	50	24.88	1.1e-06
GO:0001101	response to acid chemical	1303	41	18.51	1.1e-06
GO:0046677	response to antibiotic	330	18	4.69	1.2e-06
GO:0009751	response to salicylic acid	205	14	2.91	1.4e-06
GO:0009737	response to abscisic acid	620	24	8.81	8.8e-06
GO:0006952	defense response	1735	47	24.65	1e-05
GO:0097305	response to alcohol	631	24	8.96	1.2e-05
GO:0006468	protein phosphorylation	1254	37	17.82	1.7e-05
GO:0071417	cellular response to organonitrogen comp...	84	8	1.19	2.5e-05
GO:0010243	response to organonitrogen compound	274	14	3.89	3.9e-05
GO:0009605	response to external stimulus	1833	47	26.04	4.1e-05
GO:0009620	response to fungus	393	17	5.58	4.9e-05
GO:0010200	response to chitin	121	9	1.72	5.8e-05
GO:1901701	cellular response to oxygen-containing c...	841	27	11.95	6.5e-05
GO:0016310	phosphorylation	1493	40	21.21	6.7e-05
GO:1900424	regulation of defense response to bacter...	97	8	1.38	7.2e-05

## Sheet: Cluster 12
GO.ID	Term	Annotated	Significant	Expected	classic
GO:0034754	cellular hormone metabolic process	56	5	0.32	1.7e-05
GO:0006641	triglyceride metabolic process	35	4	0.2	4.6e-05
GO:0006030	chitin metabolic process	23	3	0.13	0.0003
GO:0006032	chitin catabolic process	23	3	0.13	0.0003
GO:0046348	amino sugar catabolic process	23	3	0.13	0.0003
GO:1901072	glucosamine-containing compound cataboli...	23	3	0.13	0.0003
GO:0006026	aminoglycan catabolic process	24	3	0.14	0.00034
GO:0009664	plant-type cell wall organization	164	6	0.94	0.00036
GO:1901071	glucosamine-containing compound metaboli...	29	3	0.17	0.00059
GO:0006952	defense response	1735	21	9.92	0.00067
GO:0006638	neutral lipid metabolic process	75	4	0.43	0.00089
GO:0006639	acylglycerol metabolic process	75	4	0.43	0.00089
GO:0009851	auxin biosynthetic process	36	3	0.21	0.00113
GO:0042445	hormone metabolic process	292	7	1.67	0.00143
GO:0009308	amine metabolic process	150	5	0.86	0.0017
GO:0006040	amino sugar metabolic process	42	3	0.24	0.00177
GO:0009690	cytokinin metabolic process	44	3	0.25	0.00203
GO:0071555	cell wall organization	493	9	2.82	0.00204
GO:0055114	oxidation-reduction process	1405	17	8.04	0.00239
GO:0045229	external encapsulating structure organiz...	509	9	2.91	0.00253

## Sheet: Cluster 14
GO.ID	Term	Annotated	Significant	Expected	classic
GO:0009620	response to fungus	393	14	2.89	1.2e-06
GO:0015850	organic hydroxy compound transport	26	4	0.19	3.7e-05
GO:0043207	response to external biotic stimulus	1359	23	9.98	0.00013
GO:0051707	response to other organism	1359	23	9.98	0.00013
GO:0009607	response to biotic stimulus	1413	23	10.38	0.00022
GO:0050832	defense response to fungus	295	9	2.17	0.00033
GO:0098542	defense response to other organism	1107	19	8.13	0.00044
GO:0006950	response to stress	3807	44	27.96	0.00067
GO:0006952	defense response	1735	25	12.74	0.00073
GO:0071669	plant-type cell wall organization or bio...	272	8	2	0.0009
GO:0010431	seed maturation	61	4	0.45	0.00105
GO:0009664	plant-type cell wall organization	164	6	1.2	0.00133
GO:0051704	multi-organism process	1937	26	14.23	0.0016
GO:0009605	response to external stimulus	1833	25	13.46	0.0016
GO:0002238	response to molecule of fungal origin	39	3	0.29	0.00291
GO:0007568	aging	201	6	1.48	0.00369
GO:0006820	anion transport	356	8	2.61	0.00477
GO:0010150	leaf senescence	150	5	1.1	0.005
GO:0090693	plant organ senescence	152	5	1.12	0.00528
GO:0098656	anion transmembrane transport	155	5	1.14	0.00573

[truncated: 5 more sheets: Cluster 13, Cluster 15, Cluster 7, Cluster 8, Cluster 11]
