# Supplementary material for: Comprehensive Time-Series Analysis of the Gene Expression Profile in a Susceptible Cultivar of Tree Tomato (Solanum betaceum) During the Infection of Phytophthora betacei
Source: Front Plant Sci. 2021 Oct 21;12:730251. doi: 10.3389/fpls.2021.730251 (PMC8567061; doi:10.3389/fpls.2021.730251)
Supplement: Supplementary file 3 [file Table_2.xlsx]

## Sheet: Cluster 1
Cluster 1
(13S,14R)-1,13-dihydroxy-N-methylcanadine 13-O-acetyltransferase AT1 {ECO:0000305};
1-acyl-sn-glycerol-3-phosphate acyltransferase 3;
1-acyl-sn-glycerol-3-phosphate acyltransferase PLS1;
14 kDa proline-rich protein DC2.15;
3-isopropylmalate dehydratase large subunit, chloroplastic;
ABC transporter A family member 2;
ABC transporter G family member 10;
ABC transporter G family member 28;
ABC transporter G family member 31;
AT-hook motif nuclear-localized protein 5 {ECO:0000312|EMBL:FAA00276.1};
Abscisic acid receptor PYL4;
Acidic endochitinase;
Actin;
Acyl-CoA--sterol O-acyltransferase 1;
Acylsugar acyltransferase 3 {ECO:0000303|PubMed:25862303};
Alpha carbonic anhydrase 7;
Aluminum-activated malate transporter 4;
Ankyrin repeat-containing protein ITN1;
Arogenate dehydrogenase 2, chloroplastic;
Auxin-induced protein 22D;
Auxin-responsive protein SAUR50 {ECO:0000303|PubMed:12036261};
BRO1 domain-containing protein BROX homolog;
Berberine bridge enzyme-like 13 {ECO:0000303|PubMed:26037923};
Berberine bridge enzyme-like 22 {ECO:0000303|PubMed:26037923};
Beta-fructofuranosidase, insoluble isoenzyme CWINV1;
Beta-glucosidase 40;
CASP-like protein 4D1;
CASP-like protein PIMP1;
Caffeoyl-CoA O-methyltransferase;
Calcium-binding protein KIC;
Calmodulin-binding protein 60 B {ECO:0000303|PubMed:11782485};
Cell cycle checkpoint protein RAD17 {ECO:0000303|Ref.1};
Cellulose synthase-like protein G1;
Chitinase 1;
Cis-3-alkyl-4-alkyloxetan-2-one decarboxylase {ECO:0000305};
Coiled-coil domain-containing protein 93;
Cold-responsive protein kinase 1 {ECO:0000303|PubMed:28344081};
Cytochrome P450 98A2;
Cytochrome c biogenesis protein CcsA {ECO:0000255|HAMAP-Rule:MF_01391};
Delta(12)-fatty-acid desaturase FAD2 {ECO:0000303|PubMed:12481086};
Disease resistance protein RPM1;
E3 ubiquitin-protein ligase AIRP2 {ECO:0000305};
EG45-like domain containing protein 2;
Endonuclease 2 {ECO:0000303|PubMed:17651368};
Equilibrative nucleotide transporter 3;
Ethylene-responsive transcription factor CRF3;
Ethylene-responsive transcription factor ERF098;
Ethylene-responsive transcription factor ERF110;
Expansin-A3;
External alternative NAD(P)H-ubiquinone oxidoreductase B3, mitochondrial;
Extracellular ribonuclease LE;
Fasciclin-like arabinogalactan protein 2;
Fasciclin-like arabinogalactan protein 8;
Fatty acid amide hydrolase;
Fatty acyl-CoA reductase 3 {ECO:0000305};
Fatty-acid-binding protein 2;
GDSL esterase/lipase At1g28590;
GDSL esterase/lipase At1g29670;
GDSL esterase/lipase EXL3;
GPI ethanolamine phosphate transferase 1;
Gamma conglutin 1 {ECO:0000305};
Geraniol 8-hydroxylase;
Gibberellin 2-beta-dioxygenase 8;
Gibberellin 20-oxidase-like protein {ECO:0000312|EMBL:BAB10331.1};
Gibberellin-regulated protein 11;
Glucan endo-1,3-beta-glucosidase 14;
Glucomannan 4-beta-mannosyltransferase 2 {ECO:0000305};
HIPL1 protein;
HVA22-like protein e;
Hevamine-A;
Hexose carrier protein HEX6;
Histidine decarboxylase;
Homeobox-leucine zipper protein HAT4;
Inositol oxygenase 4;
Kinesin-like protein KIN-14F {ECO:0000305};
L-ascorbate oxidase homolog;
LRR receptor-like serine/threonine-protein kinase EFR;
Lamin-like protein;
Leucine-rich repeat receptor-like protein kinase PEPR2;
Lignin-forming anionic peroxidase;
Linolenate 9R-lipoxygenase;
Long chain base biosynthesis protein 1;
LysM domain-containing GPI-anchored protein LYP6 {ECO:0000305};
Lysine histidine transporter 1;
MDIS1-interacting receptor like kinase 2 {ECO:0000303|PubMed:26863186};
Methyl-CpG-binding domain-containing protein 7 {ECO:0000303|PubMed:12954765};
Molybdate transporter 1;
NAD(P)H-quinone oxidoreductase chain 4, chloroplastic {ECO:0000255|HAMAP-Rule:MF_00491};
NAD(P)H-quinone oxidoreductase subunit 1, chloroplastic {ECO:0000255|HAMAP-Rule:MF_01350};
NAD(P)H-quinone oxidoreductase subunit 4L, chloroplastic {ECO:0000255|HAMAP-Rule:MF_01456};
NAD(P)H-quinone oxidoreductase subunit 5, chloroplastic;
NAD(P)H-quinone oxidoreductase subunit 6, chloroplastic;
NAD(P)H-quinone oxidoreductase subunit H, chloroplastic {ECO:0000255|HAMAP-Rule:MF_01358};
NAD(P)H-quinone oxidoreductase subunit I, chloroplastic {ECO:0000255|HAMAP-Rule:MF_01351};
NADH-ubiquinone oxidoreductase chain 1;
Nodulation-signaling pathway 2 protein {ECO:0000305};
O-acyltransferase WSD1;
O-fucosyltransferase 11 {ECO:0000305};
O-fucosyltransferase 19 {ECO:0000305};
Oligopeptide transporter 4;
Omega-6 fatty acid desaturase, endoplasmic reticulum isozyme 2;
Organic cation/carnitine transporter 2;
Organic cation/carnitine transporter 3;
Oxidation resistance protein 1;
Oxysterol-binding protein-related protein 1D;
Pectinesterase inhibitor 3 {ECO:0000305};
Peroxisomal fatty acid beta-oxidation multifunctional protein AIM1;
Phospholipase A1-II 1;
Polygalacturonase-1 non-catalytic subunit beta;
Premnaspirodiene oxygenase;
Probable 2-oxoglutarate-dependent dioxygenase JRG21 {ECO:0000305};
Probable E3 ubiquitin-protein ligase RHG1A {ECO:0000305};
Probable LRR receptor-like serine/threonine-protein kinase At3g47570;
Probable WRKY transcription factor 39;
Probable carbohydrate esterase At4g34215;
Probable flavin-containing monooxygenase 1;
Probable glutathione S-transferase;
Probable helicase MAGATAMA 3;
Probable inactive poly [ADP-ribose] polymerase SRO2;
Probable inactive poly [ADP-ribose] polymerase SRO3;
Probable inorganic phosphate transporter 1-9;
Probable long-chain-alcohol O-fatty-acyltransferase 4;
Probable long-chain-alcohol O-fatty-acyltransferase 5;
Probable magnesium transporter NIPA8;
Probable methyltransferase At1g27930;
Probable pectinesterase/pectinesterase inhibitor 12;
Probable pectinesterase/pectinesterase inhibitor 51;
Probable polygalacturonase At1g80170;
Probable polyol transporter 6;
Probable purine permease 11;
Probable receptor-like protein kinase At5g18500;
Probable serine/threonine-protein kinase At1g09600;
Probable sugar phosphate/phosphate translocator At1g06470;
Probable transporter MCH1;
Proteasome subunit alpha type-4;
Protein ASYMMETRIC LEAVES 2 {ECO:0000303|PubMed:12040093};
Protein DETOXIFICATION 33 {ECO:0000303|PubMed:11739388};
Protein DETOXIFICATION 49 {ECO:0000303|PubMed:11739388};
Protein HOTHEAD;
Protein IQ-DOMAIN 31;
Protein JINGUBANG {ECO:0000303|PubMed:27468890};
Protein PHOX4 {ECO:0000303|PubMed:20856808};
Protein REDUCED WALL ACETYLATION 2 {ECO:0000303|PubMed:21212300, ECO:0000303|PubMed:21673009};
Protein STRICTOSIDINE SYNTHASE-LIKE 10 {ECO:0000303|PubMed:10777701};
Protein TIC 214 {ECO:0000250|UniProtKB:P56785};
Protein WHAT'S THIS FACTOR 9, mitochondrial {ECO:0000303|PubMed:22060106};
Protein kinase PINOID 2;
Protein trichome birefringence-like 14;
Protein unc-45 homolog B {ECO:0000250|UniProtKB:Q8IWX7, ECO:0000312|EMBL:AAH76400.1};
Putative FBD-associated F-box protein At5g22720;
Putative disease resistance RPP13-like protein 3;
Putative flavin-containing monooxygenase 2;
Putative late blight resistance protein homolog R1A-10;
Putative lipid-binding protein At4g00165;
Putative serine/threonine-protein kinase {ECO:0000250|UniProtKB:Q9FE20, ECO:0000303|Ref.2};
Putative transcription factor bHLH041;
RING-H2 finger protein ATL16;
RING-H2 finger protein ATL51;
Receptor-like protein 1 {ECO:0000303|PubMed:18434605};
Receptor-like protein 14 {ECO:0000303|PubMed:18434605};
Receptor-like protein EIX1 {ECO:0000305};
Receptor-like protein EIX2 {ECO:0000305};
Receptor-like protein kinase HAIKU2;
Retrovirus-related Pol polyprotein from transposon TNT 1-94;
Rust resistance kinase Lr10 {ECO:0000312|EMBL:AAC49629.1};
Serine hydroxymethyltransferase 4;
Serine/threonine-protein kinase D6PKL2;
Short-chain dehydrogenase reductase 2a;
Subtilisin-like protease SBT3 {ECO:0000303|PubMed:27259555};
Sulfite exporter TauE/SafE family protein 4 {ECO:0000312|EMBL:AEC09275.1};
Synaptotagmin-1;
TMV resistance protein N;
TVP38/TMEM64 family membrane protein slr0305;
Trans-cinnamate 4-monooxygenase;
Transcription factor CSA {ECO:0000305};
Transcription factor MYB4 {ECO:0000305};
Transcription factor SRM1 {ECO:0000305};
Transcription factor bHLH162;
Transcription factor bHLH30;
Triacylglycerol lipase 2;
Two pore calcium channel protein 1B;
Two-component response regulator ARR17;
Tyramine N-feruloyltransferase 10/30;
Tyramine N-feruloyltransferase 4/11;
U-box domain-containing protein 34;
U-box domain-containing protein 45;
UDP-glucose 4-epimerase GEPI48;
UDP-glucuronate 4-epimerase 6;
UDP-glycosyltransferase 74B1;
UDP-glycosyltransferase 86A1;
Ubiquitin carboxyl-terminal hydrolase 12;
Uncharacterized N-acetyltransferase YoaA;
Uncharacterized acetyltransferase At3g50280;
Uncharacterized protein At1g24485;
Uncharacterized protein At1g65760;
Uncharacterized protein At1g66480;
Vacuolar protein sorting-associated protein 51 homolog {ECO:0000303|PubMed:24757006};
WAT1-related protein At4g08300;
WRKY transcription factor 72B {ECO:0000305};
Wall-associated receptor kinase 2;
Zinc finger A20 and AN1 domain-containing stress-associated protein 4;
Zinc transporter 3;

## Sheet: Cluster 2
Column1
(-)-germacrene D synthase;
(3S,6E)-nerolidol synthase 1;
(S)-2-hydroxy-acid oxidase GLO1;
1-aminocyclopropane-1-carboxylate synthase 2;
1-aminocyclopropane-1-carboxylate synthase;
12-oxophytodienoate reductase 3;
2-alkenal reductase (NADP(+)-dependent);
2-hydroxy-6-oxononadienedioate/2-hydroxy-6-oxononatrienedioate hydrolase {ECO:0000255|HAMAP-Rule:MF_01654};
25.3 kDa vesicle transport protein;
3-hydroxyisobutyryl-CoA hydrolase-like protein 5;
3-ketoacyl-CoA thiolase 2, peroxisomal;
3-oxoacyl-[acyl-carrier-protein] reductase FabG;
30S ribosomal protein S14, chloroplastic {ECO:0000255|HAMAP-Rule:MF_00537};
40S ribosomal protein S25;
5-epiaristolochene 1,3-dihydroxylase;
7-deoxyloganetic acid glucosyl transferase {ECO:0000303|PubMed:24104568, ECO:0000303|PubMed:24710322};
8-hydroxygeraniol dehydrogenase;
AAA-ATPase ASD, mitochondrial;
AAA-ATPase At2g46620;
AAA-ATPase At3g28580;
ABC transporter C family member 4;
ACT domain-containing protein ACR1 {ECO:0000305};
ADP-ribosylation factor GTPase-activating protein AGD3;
ATP synthase subunit beta, mitochondrial;
ATP-citrate synthase alpha chain protein 2;
ATP-dependent 6-phosphofructokinase 3 {ECO:0000255|HAMAP-Rule:MF_03186};
ATPase family AAA domain-containing protein 3;
Acetyl-CoA acetyltransferase, cytosolic 1;
Acid beta-fructofuranosidase 2, vacuolar {ECO:0000305};
Acid phosphatase 1;
Acidic endochitinase pcht28;
Acyl-protein thioesterase 2;
Alanine aminotransferase 2, mitochondrial;
Alcohol dehydrogenase-like 3;
Alcohol-forming fatty acyl-CoA reductase;
Aldehyde dehydrogenase family 2 member C4;
Allene oxide synthase 1, chloroplastic {ECO:0000303|PubMed:12351632};
Alpha-1,3-arabinosyltransferase XAT3 {ECO:0000305};
Alpha/beta hydrolase domain-containing protein 17B {ECO:0000305};
Altered inheritance of mitochondria protein 32;
Aluminum-activated malate transporter 9;
Amino acid transporter AVT1I {ECO:0000305};
Aminotransferase ALD1, chloroplastic;
Ammonium transporter 1 member 1;
Ammonium transporter 2;
Ankyrin repeat domain-containing protein 13C-A;
Ankyrin repeat protein SKIP35;
Ankyrin repeat-containing protein ITN1;
Anthocyanin 3'-O-beta-glucosyltransferase;
Apoptosis-inducing factor homolog A;
Apoptosis-inducing factor homolog B;
Arginine decarboxylase 2 {ECO:0000305};
Arogenate dehydratase/prephenate dehydratase 6, chloroplastic;
Arogenate dehydrogenase 1, chloroplastic;
Aspartic proteinase PCS1;
Aspartyl protease family protein 1 {ECO:0000305};
Aspartyl protease family protein At5g10770;
Autophagy-related protein 18f;
Autophagy-related protein 18g;
Auxin-responsive protein IAA17;
Auxin-responsive protein SAUR36 {ECO:0000305};
Auxin-responsive protein SAUR71 {ECO:0000305};
B-box zinc finger protein 19 {ECO:0000303|PubMed:19920209};
BTB/POZ domain-containing protein At2g04740;
Basic secretory protease {ECO:0000303|PubMed:22773449};
Berberine bridge enzyme-like 28 {ECO:0000303|PubMed:26037923};
Beta-1,3-galactosyltransferase GALT1 {ECO:0000305};
Beta-fructofuranosidase, insoluble isoenzyme 1;
Beta-glucuronosyltransferase GlcAT14A {ECO:0000305};
Blue copper protein;
CBS domain-containing protein CBSX2, chloroplastic;
CBS domain-containing protein CBSX5;
CDPK-related kinase 4;
CSC1-like protein RXW8;
Caffeoylshikimate esterase;
Calcineurin B-like protein 4;
Calcium and calcium/calmodulin-dependent serine/threonine-protein kinase DMI-3;
Calcium uniporter protein 2, mitochondrial;
Calcium-binding protein CP1;
Calcium-dependent protein kinase 10;
Calcium-dependent protein kinase 28 {ECO:0000303|Ref.6};
Calcium-transporting ATPase 2, plasma membrane-type;
Calmodulin-binding protein 60 A {ECO:0000303|PubMed:11782485};
Calmodulin-binding protein 60 B {ECO:0000303|PubMed:11782485};
Calmodulin-binding receptor-like cytoplasmic kinase 1;
Calreticulin-3;
Cation/H(+) antiporter 17;
Cation/H(+) antiporter 18;
Cation/H(+) antiporter 28;
Cationic amino acid transporter 1;
Chitin elicitor receptor kinase 1 {ECO:0000303|PubMed:21070404};
Chitin elicitor receptor kinase 1;
Common plant regulatory factor 1;
Copia protein;
Cyclic dof factor 2;
Cyclic nucleotide-gated ion channel 1;
Cysteine-rich receptor-like protein kinase 10;
Cysteine-rich receptor-like protein kinase 26;
Cysteine-rich receptor-like protein kinase 2;
Cysteine-rich receptor-like protein kinase 42;
Cysteine-rich receptor-like protein kinase 7;
Cytochrome P450 71A1;
Cytochrome P450 72A225 {ECO:0000303|PubMed:24710322};
Cytochrome P450 750A1;
Cytochrome P450 81Q32 {ECO:0000303|PubMed:24710322};
Cytochrome P450 82A3;
Cytochrome P450 94A1;
Cytochrome P450 94B1 {ECO:0000305};
Cytochrome P450 94C1 {ECO:0000305};
Cytochrome P450 98A2;
Cytochrome P450 98A3;
Cytochrome P450 CYP72A219;
Cytochrome P450 {ECO:0000250|UniProtKB:O81117};
Cytochrome b561 and DOMON domain-containing protein At5g35735;
DEAD-box ATP-dependent RNA helicase 28;
DNA polymerase alpha catalytic subunit;
DNA repair protein RAD7;
DNA replication licensing factor MCM4;
DNA replication licensing factor MCM6;
DNA topoisomerase 3-beta;
DNA-directed RNA polymerases I and III subunit rpac1;
Delta(12)-acyl-lipid-desaturase {ECO:0000303|PubMed:12354116};
Delta(12)-fatty-acid desaturase FAD2 {ECO:0000303|PubMed:12481086};
Delta(12)-fatty-acid desaturase {ECO:0000303|PubMed:7907506};
Diacylglycerol kinase 1;
Diacylglycerol kinase 2;
Dipeptidyl aminopeptidase BI {ECO:0000303|PubMed:9469937, ECO:0000312|EMBL:BAA20518.1};
Diphosphomevalonate decarboxylase 2 {ECO:0000305};
Disease resistance RPP8-like protein 3;
Disease resistance protein At4g27190;
Disease resistance protein LAZ5 {ECO:0000305};
Disease susceptibility protein LOV1;
Dual specificity protein phosphatase PHS1;
Dynamin-related protein 5A;
Dynein light chain, cytoplasmic;
E3 ubiquitin-protein ligase PUB23;
E3 ubiquitin-protein ligase PUB24;
E3 ubiquitin-protein ligase UPL5;
EP1-like glycoprotein 2 {ECO:0000305};
Embryogenesis-associated protein EMB8;
Endochitinase 1;
Enoyl-CoA delta isomerase 2, peroxisomal {ECO:0000305};
Ethylene-responsive transcription factor 1A;
Ethylene-responsive transcription factor ERF026;
Exocyst complex component EXO70A1;
Exocyst complex component EXO70B1 {ECO:0000303|PubMed:23944713};
Exocyst complex component EXO70H1 {ECO:0000303|PubMed:16942608};
Expansin-like B1;
External alternative NAD(P)H-ubiquinone oxidoreductase B2, mitochondrial;
F-box protein At3g07870;
F-box protein PP2-B10;
F-box protein PP2-B15;
F-box/LRR-repeat MAX2 homolog A;
F-box/LRR-repeat protein 17;
F-box/LRR-repeat protein 3;
F-box/kelch-repeat protein At1g80440;
F-box/kelch-repeat protein At3g17530;
Ferritin-3, chloroplastic;
Ferrochelatase-2, chloroplastic;
Flotillin-like protein 4;
Fructose-bisphosphate aldolase 3, chloroplastic {ECO:0000305};
Fumarate hydratase 1, mitochondrial {ECO:0000303|PubMed:20202172};
G-type lectin S-receptor-like serine/threonine-protein kinase At1g11300;
G-type lectin S-receptor-like serine/threonine-protein kinase At1g11330;
G-type lectin S-receptor-like serine/threonine-protein kinase At1g11410;
G-type lectin S-receptor-like serine/threonine-protein kinase At1g67520;
G-type lectin S-receptor-like serine/threonine-protein kinase At2g19130;
G-type lectin S-receptor-like serine/threonine-protein kinase At4g03230;
G-type lectin S-receptor-like serine/threonine-protein kinase At4g27290;
G-type lectin S-receptor-like serine/threonine-protein kinase B120;
G-type lectin S-receptor-like serine/threonine-protein kinase CES101;
G-type lectin S-receptor-like serine/threonine-protein kinase LECRK1 {ECO:0000305};
G-type lectin S-receptor-like serine/threonine-protein kinase LECRK4 {ECO:0000305};
G-type lectin S-receptor-like serine/threonine-protein kinase RLK1;
G-type lectin S-receptor-like serine/threonine-protein kinase SD1-13;
G-type lectin S-receptor-like serine/threonine-protein kinase SD1-1;
G-type lectin S-receptor-like serine/threonine-protein kinase SD2-5;
GDSL esterase/lipase 5;
GSH-induced LITAF domain protein {ECO:0000303|PubMed:21526181};
Glucan endo-1,3-beta-glucosidase A;
Glucan endo-1,3-beta-glucosidase, acidic isoform GI9;
Glutamate decarboxylase 1;
Glutamate receptor 2.6;
Glutamate receptor 2.7;
Glutamate receptor 2.8;
Glutamate receptor 2.9;
Glutamine synthetase;
Glutaredoxin-2;
Glycerophosphodiester phosphodiesterase GDPD1, chloroplastic {ECO:0000305};
Glycerophosphodiester phosphodiesterase GDPD3 {ECO:0000305};
Glycine-rich RNA-binding protein 2, mitochondrial;
Glycosyltransferase family 92 protein RCOM_0530710;
Heat shock 70 kDa protein, mitochondrial;
Heat shock factor protein HSF24;
High affinity nitrate transporter 2.5;
Histidine decarboxylase;
Hydroxyproline O-galactosyltransferase GALT6 {ECO:0000303|PubMed:26690932};
IAA-amino acid hydrolase ILR1-like 1;
IQ domain-containing protein IQM4 {ECO:0000305};
IST1-like protein;
Importin beta-like SAD2 {ECO:0000305};
Inorganic phosphate transporter 1-4;
Inter alpha-trypsin inhibitor, heavy chain 4;
Internal alternative NAD(P)H-ubiquinone oxidoreductase A2, mitochondrial;
Jasmonoyl--L-amino acid synthetase JAR4 {ECO:0000305};
Kinesin-like protein KIN-14C {ECO:0000305};
Kinesin-like protein KIN-5A {ECO:0000305};
Kinesin-like protein KIN-5D {ECO:0000305};
Kunitz trypsin inhibitor 5 {ECO:0000303|PubMed:30042779};
L-ascorbate oxidase homolog;
L-type lectin-domain containing receptor kinase IV.1;
L-type lectin-domain containing receptor kinase IX.1 {ECO:0000303|PubMed:19773388};
LEAF RUST 10 DISEASE-RESISTANCE LOCUS RECEPTOR-LIKE PROTEIN KINASE-like 1.2 {ECO:0000303|PubMed:12805585};
LEAF RUST 10 DISEASE-RESISTANCE LOCUS RECEPTOR-LIKE PROTEIN KINASE-like 2.1 {ECO:0000303|PubMed:12805585};
LOB domain-containing protein 11;
LOB domain-containing protein 40;
LOB domain-containing protein 41;
LRR receptor-like serine/threonine-protein kinase EFR;
Leucine-rich repeat receptor-like tyrosine-protein kinase PXC3 {ECO:0000305};
Lipase 1;
Lipase;
LysM domain-containing GPI-anchored protein 2;
Lysine histidine transporter-like 8;
Lysine-specific histone demethylase 1 homolog 2 {ECO:0000303|PubMed:17921315};
MACPF domain-containing protein At1g14780;
MDIS1-interacting receptor like kinase 2 {ECO:0000303|PubMed:26863186};
MLO protein homolog 1;
MLO-like protein 11;
MLO-like protein 2;
MLO-like protein 4;
Metal transporter Nramp1;
Metallothiol transferase FosB {ECO:0000255|HAMAP-Rule:MF_01512};
Mini-chromosome maintenance complex-binding protein;
Mitochondrial import receptor subunit TOM9-2;
Mitochondrial phosphate carrier protein 3, mitochondrial;
Mitochondrial proton/calcium exchanger protein {ECO:0000305};
Mitogen-activated protein kinase kinase kinase 18 {ECO:0000303|PubMed:26443375};
Mitogen-activated protein kinase kinase kinase 5 {ECO:0000303|PubMed:27679653};
Molybdenum cofactor sulfurase {ECO:0000255|HAMAP-Rule:MF_03050};
NAC domain-containing protein 90;
NADP-dependent malic enzyme;
NAP1-related protein 2;
NDR1/HIN1-like protein 1 {ECO:0000303|Ref.1};
Neurogenic locus notch homolog protein 3;
Nicotianamine synthase;
Nicotinate phosphoribosyltransferase 2 {ECO:0000303|PubMed:18978034};
Non-specific lipid-transfer protein-like protein At5g64080;
Notchless protein homolog {ECO:0000303|PubMed:23572950};
Nucleolar pre-ribosomal-associated protein 1;
Nudix hydrolase 17, mitochondrial;
Nudix hydrolase 2;
O-fucosyltransferase 19 {ECO:0000305};
O-fucosyltransferase 27 {ECO:0000305};
O-fucosyltransferase 28 {ECO:0000305};
Omega-6 fatty acid desaturase, endoplasmic reticulum isozyme 2;
Osmotin-like protein OSML13;
Osmotin-like protein OSML15;
Oxalate--CoA ligase {ECO:0000305};
PAN domain-containing protein At5g03700;
PI-PLC X domain-containing protein At5g67130;
PR5-like receptor kinase {ECO:0000303|PubMed:8637920};
Patatin-like protein 3;
Pathogen-related protein;
Pathogenesis-related genes transcriptional activator PTI5;
Pathogenesis-related protein PR-4B;
Pathogenesis-related protein STH-2;
Pentatricopeptide repeat-containing protein At1g59720, chloroplastic/mitochondrial {ECO:0000305};
Pentatricopeptide repeat-containing protein At4g25270, chloroplastic;
Peptide methionine sulfoxide reductase MsrA {ECO:0000255|HAMAP-Rule:MF_01401};
Peroxidase 55;
Phosphate transporter PHO1 homolog 3;
Phosphatidylinositol transfer protein 3;
Phosphatidylinositol:ceramide inositolphosphotransferase 1;
Phosphatidylinositol:ceramide inositolphosphotransferase 2;
Phospho-2-dehydro-3-deoxyheptonate aldolase 1, chloroplastic;
Phospholipase A1-Ibeta2, chloroplastic;
Phospholipase A1-Igamma1, chloroplastic;
Phospholipase A1-Igamma2, chloroplastic;
Phospholipase ABHD3 {ECO:0000305};
Phospholipase D beta 1 {ECO:0000303|PubMed:11891260};
Phospholipase D delta {ECO:0000303|PubMed:11891260};
Phospholipid-transporting ATPase 3 {ECO:0000303|PubMed:11402198};
Photosystem I P700 chlorophyll a apoprotein A2 {ECO:0000255|HAMAP-Rule:MF_00482};
Photosystem II CP43 reaction center protein {ECO:0000255|HAMAP-Rule:MF_01496};
Photosystem II D2 protein {ECO:0000255|HAMAP-Rule:MF_01383};
Pleiotropic drug resistance protein 1;
Poly(A) polymerase I {ECO:0000255|HAMAP-Rule:MF_00957};
Polyphenol oxidase A1, chloroplastic;
Polyribonucleotide nucleotidyltransferase 2, mitochondrial;
Potassium transporter 6;
Probable F-box protein At4g22030;
Probable L-type lectin-domain containing receptor kinase VI.1;
Probable LRR receptor-like serine/threonine-protein kinase At1g74360;
Probable LRR receptor-like serine/threonine-protein kinase At3g47570;
Probable UDP-arabinopyranose mutase 1 {ECO:0000305};
Probable UDP-arabinopyranose mutase 2 {ECO:0000305};
Probable WRKY transcription factor 40 {ECO:0000303|Ref.1};
Probable WRKY transcription factor 41;
Probable WRKY transcription factor 51;
Probable WRKY transcription factor 65;
Probable acyl-activating enzyme 1, peroxisomal;
Probable adenylate kinase 7, mitochondrial;
Probable calcium-binding protein CML18;
Probable carboxylesterase 6;
Probable disease resistance RPP8-like protein 2;
Probable flavin-containing monooxygenase 1;
Probable inactive receptor kinase At5g16590;
Probable indole-3-acetic acid-amido synthetase GH3.1;
Probable methyltransferase PMT22;
Probable methyltransferase PMT23;
Probable nucleoredoxin 1;
Probable pectin methylesterase CGR2 {ECO:0000303|PubMed:25704846};
Probable pectinesterase/pectinesterase inhibitor 7;
Probable peroxygenase 5;
Probable polyamine oxidase 4 {ECO:0000303|PubMed:18703589};
Probable polygalacturonase At1g80170;
Probable protein kinase At2g41970;
Probable receptor-like protein kinase At1g11050;
Probable receptor-like protein kinase At1g80640;
Probable receptor-like protein kinase At5g39020;
Probable serine/threonine-protein kinase At1g54610;
Probable serine/threonine-protein kinase PBL19 {ECO:0000305};
Probable serine/threonine-protein kinase PBL5 {ECO:0000305};
Probable serine/threonine-protein kinase WNK2;
Probable sucrose-phosphate synthase 4;
Probable trehalose-phosphate phosphatase 2;
Probable xyloglucan endotransglucosylase/hydrolase protein 8;
Probably inactive leucine-rich repeat receptor-like protein kinase At5g48380;
Protease 2;
Protein ASC1;
Protein ATAF2;
Protein C2-DOMAIN ABA-RELATED 11 {ECO:0000305};
Protein DA1;
Protein DETOXIFICATION 12 {ECO:0000303|PubMed:11739388};
Protein DETOXIFICATION 49 {ECO:0000303|PubMed:11739388};
Protein DMR6-LIKE OXYGENASE 2 {ECO:0000303|PubMed:25376907};
Protein FREE1 {ECO:0000303|PubMed:25438943};
Protein FRIABLE 1 {ECO:0000303|PubMed:22916179, ECO:0000312|EMBL:ARJ31446.1};
Protein HYPER-SENSITIVITY-RELATED 4 {ECO:0000303|PubMed:15181213};
Protein LURP-one-related 15;
Protein NLP7;
Protein NRT1/ PTR FAMILY 5.2;
Protein NUCLEAR FUSION DEFECTIVE 4 {ECO:0000303|PubMed:16698901};
Protein PIN-LIKES 1 {ECO:0000303|PubMed:22504182};
Protein SET DOMAIN GROUP 40;
Protein SRG1;
Protein STAY-GREEN homolog, chloroplastic {ECO:0000305};
Protein TIFY 10A;
Protein TIFY 10a {ECO:0000305};
Protein TIFY 5A {ECO:0000303|PubMed:17499004};
Protein TPX2;
Protein UPSTREAM OF FLC;
Protein ZINC INDUCED FACILITATOR-LIKE 1;
Protein disulfide-isomerase;
Protein unc-13 homolog {ECO:0000305};
Putative E3 ubiquitin-protein ligase LIN-1 {ECO:0000250|UniProtKB:D1FP53};
Putative H/ACA ribonucleoprotein complex subunit 1-like protein 1;
Putative Myb family transcription factor At1g14600;
Putative RING-H2 finger protein ATL21B;
Putative U-box domain-containing protein 42;
Putative calcium-transporting ATPase 13, plasma membrane-type;
Putative cyclic nucleotide-gated ion channel 13;
Putative disease resistance RPP13-like protein 3;
Putative disease resistance protein RGA1;
Putative disease resistance protein RGA3;
Putative glucuronosyltransferase PGSIP8;
Putative glutamine amidotransferase GAT1_2.1 {ECO:0000305};
Putative late blight resistance protein homolog R1B-23;
Putative lipase ROG1;
Putative lipid phosphate phosphatase 3, chloroplastic;
Putative methylesterase 11, chloroplastic;
Putative vacuolar protein sorting-associated protein 13C;
RING-H2 finger protein ATL22;
RING-H2 finger protein ATL54;
RNA demethylase ALKBH10B {ECO:0000305};
Ras-related protein RABH1e;
Ras-related protein Rab11A;
Receptor kinase-like protein Xa21 {ECO:0000303|Ref.1};
Receptor-like cytosolic serine/threonine-protein kinase RBK2;
Receptor-like protein 35 {ECO:0000303|PubMed:18434605};
Receptor-like protein 54 {ECO:0000303|PubMed:18434605};
Receptor-like protein 6 {ECO:0000303|PubMed:18434605};
Receptor-like protein 9DC3 {ECO:0000312|EMBL:AAT77550.1};
Receptor-like protein EIX2 {ECO:0000305};
Receptor-like protein kinase 5;
Receptor-like serine/threonine-protein kinase SD1-6;
Receptor-like serine/threonine-protein kinase SD1-8;
Regulator of nonsense transcripts 1 homolog;
Respiratory burst oxidase homolog protein A;
Respiratory burst oxidase homolog protein B;
Respiratory burst oxidase homolog protein E;
Ribokinase {ECO:0000255|HAMAP-Rule:MF_01987};
Ribosomal protein S4, mitochondrial;
Rust resistance kinase Lr10 {ECO:0000312|EMBL:AAC49629.1};
SNAP25 homologous protein SNAP33 {ECO:0000303|PubMed:12746539};
SNF1-related protein kinase regulatory subunit beta-2;
SPX domain-containing protein 2 {ECO:0000303|PubMed:18315545};
SPX domain-containing protein 3;
Scopoletin glucosyltransferase;
Serine/threonine-protein kinase EDR1;
Serine/threonine-protein kinase OXI1;
Serine/threonine-protein kinase Sgk3;
Serpin-ZX;
Sn1-specific diacylglycerol lipase beta;
Sorting nexin-13;
Stemmadenine O-acetyltransferase {ECO:0000303|PubMed:29511102};
Subtilisin-like protease SBT1.8 {ECO:0000303|PubMed:16193095};
Subtilisin-like protease SBT5.5 {ECO:0000303|PubMed:16193095};
Subtilisin-like protease SBT5.6 {ECO:0000303|PubMed:16193095};
Sugar transport protein 13;
Sulfofructose kinase {ECO:0000255|HAMAP-Rule:MF_00999};
Sulfoquinovosidase {ECO:0000303|PubMed:26878550};
Synaptotagmin-3;
TPR repeat-containing thioredoxin TTL4;
TraB domain-containing protein;
Transaldolase {ECO:0000255|HAMAP-Rule:MF_00493};
Transcription factor JUNGBRUNNEN 1;
Transcription factor LUX;
Transcription factor MYB14 {ECO:0000303|PubMed:9839469};
Transcription factor MYB15 {ECO:0000305};
Transcription factor MYB62 {ECO:0000303|PubMed:9839469};
Transcription factor MYB78 {ECO:0000303|PubMed:9839469};
Transcription factor bHLH25;
Transcription factor bHLH92;
Transcriptional activator TAF-1;
Trimethyltridecatetraene synthase {ECO:0000303|PubMed:27662898};
Tubby-like F-box protein 10;
Tubby-like F-box protein 13;
Type IV inositol polyphosphate 5-phosphatase 11 {ECO:0000303|PubMed:15181205};
Tyramine N-feruloyltransferase 4/11;
U-box domain-containing protein 1 {ECO:0000303|PubMed:20971894};
U-box domain-containing protein 14;
U-box domain-containing protein 15;
U-box domain-containing protein 21;
UDP-arabinose 4-epimerase 1;
UDP-galactose/UDP-glucose transporter 4 {ECO:0000303|PubMed:12042319};
UDP-glucose 4-epimerase 2;
UDP-glucose 4-epimerase GEPI48;
UDP-glucose 6-dehydrogenase 3;
UDP-glucose flavonoid 3-O-glucosyltransferase 7 {ECO:0000303|PubMed:18487633};
UDP-glucosyltransferase 29 {ECO:0000303|PubMed:25769286};
UDP-glucuronic acid decarboxylase 2;
UDP-glycosyltransferase 73D1;
UDP-glycosyltransferase 74G1 {ECO:0000303|PubMed:15610349};
UDP-glycosyltransferase 86A1;
UDP-glycosyltransferase 87A1;
UDP-glycosyltransferase 89B2 {ECO:0000303|PubMed:15610349};
UDP-glycosyltransferase 91C1;
UPF0496 protein At1g20180;
Uncharacterized membrane protein At3g27390;
Uncharacterized protein At1g28695;
Uncharacterized protein At1g76660;
Uncharacterized protein At2g33490;
Uncharacterized protein HI_0077;
Uncharacterized protein L728;
Uncharacterized protein YnbB;
Ureide permease 1 {ECO:0000303|PubMed:11971139};
VQ motif-containing protein 22 {ECO:0000303|PubMed:22535423};
Vacuolar protein sorting-associated protein 13 {ECO:0000303|PubMed:28107480};
Very-long-chain aldehyde decarbonylase GL1-4 {ECO:0000305};
WRKY DNA-binding transcription factor 70 {ECO:0000303|PubMed:21898085};
WRKY transcription factor 23;
WRKY transcription factor 42 {ECO:0000303|Ref.1};
WRKY transcription factor 72A {ECO:0000305};
Wall-associated receptor kinase-like 14;
Zeatin O-glucosyltransferase;
Zinc finger AN1 domain-containing stress-associated protein 12;
Zinc finger protein CONSTANS-LIKE 7;
Zinc transporter 3;
dCTP pyrophosphatase 1;

## Sheet: Cluster 3
Column1
(-)-alpha-terpineol synthase;
(-)-camphene/tricyclene synthase, chloroplastic;
(-)-germacrene D synthase;
(E,E)-geranyllinalool synthase;
(E,E)-germacrene B synthase;
1-aminocyclopropane-1-carboxylate oxidase 2;
1-aminocyclopropane-1-carboxylate oxidase 5;
12-oxophytodienoate reductase-like protein;
14 kDa proline-rich protein DC2.15;
2,3-bisphosphoglycerate-dependent phosphoglycerate mutase {ECO:0000255|HAMAP-Rule:MF_01039};
2-hydroxyisoflavanone dehydratase;
21 kDa protein;
3-oxo-Delta(4,5)-steroid 5-beta-reductase;
3-oxoacyl-[acyl-carrier-protein] synthase I, chloroplastic;
3-oxoacyl-[acyl-carrier-protein] synthase II, chloroplastic;
3-oxoacyl-[acyl-carrier-protein] synthase III, chloroplastic;
30S ribosomal protein S14, chloroplastic {ECO:0000255|HAMAP-Rule:MF_00537};
30S ribosomal protein S4, chloroplastic;
65-kDa microtubule-associated protein 3;
65-kDa microtubule-associated protein 4;
7-deoxyloganetic acid glucosyl transferase {ECO:0000303|PubMed:24104568, ECO:0000303|PubMed:24710322};
8-hydroxygeraniol dehydrogenase;
9-divinyl ether synthase;
ABC transporter A family member 2;
Abietadienol/abietadienal oxidase;
Acetyl-coenzyme A carboxylase carboxyl transferase subunit beta, chloroplastic {ECO:0000255|HAMAP-Rule:MF_01395};
Acidic endochitinase;
Actin-depolymerizing factor 12;
Adenylate kinase 4;
Agamous-like MADS-box protein AGL8 homolog;
Alcohol-forming fatty acyl-CoA reductase;
Aldose 1-epimerase;
Alpha-amylase;
Alpha-dioxygenase 1;
Aluminum-activated malate transporter 2;
Ankyrin repeat-containing protein NPR4 {ECO:0000305};
Annexin D4;
Anthocyanidin 3-O-glucosyltransferase 2;
Aspartyl protease family protein 2 {ECO:0000305};
Aspartyl protease family protein At5g10770;
Auxin-responsive protein SAUR50 {ECO:0000303|PubMed:12036261};
BURP domain-containing protein 3;
Basic form of pathogenesis-related protein 1;
Basic secretory protease {ECO:0000303|PubMed:22773449};
Berberine bridge enzyme-like 22 {ECO:0000303|PubMed:26037923};
Berberine bridge enzyme-like 26 {ECO:0000303|PubMed:26037923};
Beta-D-glucosyl crocetin beta-1,6-glucosyltransferase;
Beta-amyrin 28-monooxygenase {ECO:0000305};
Beta-arabinofuranosyltransferase RAY1 {ECO:0000305};
Beta-fructofuranosidase, insoluble isoenzyme 1;
Beta-phellandrene synthase (neryl-diphosphate-cyclizing), chloroplastic;
Bifunctional monodehydroascorbate reductase and carbonic anhydrase nectarin-3;
Butyrate--CoA ligase AAE11, peroxisomal;
CASP-like protein PIMP1;
COBRA-like protein 4;
Calcium-transporting ATPase 12, plasma membrane-type;
Callose synthase 10;
Calmodulin-1;
Calmodulin-like protein 8;
Calmodulin;
Calreticulin;
Carbonic anhydrase, chloroplastic;
Carboxypeptidase SOL1;
Cell division cycle protein 27 homolog B;
Class V chitinase CHIT5 {ECO:0000303|PubMed:27383628};
Coatomer subunit beta'-2;
Coatomer subunit gamma-2;
Cullin-1;
Cyclic nucleotide-gated ion channel 1;
Cysteine-rich receptor-like protein kinase 26;
Cysteine-rich receptor-like protein kinase 42;
Cysteine-rich repeat secretory protein 38;
Cytochrome P450 71A6;
Cytochrome P450 71A9;
Cytochrome P450 71D6;
Cytochrome P450 71D7;
Cytochrome P450 78A3;
Cytochrome P450 81Q32 {ECO:0000303|PubMed:24710322};
Cytochrome P450 98A2;
Cytochrome P450 98A3;
Cytochrome P450 CYP72A219;
Cytochrome P450 CYP736A12;
Cytochrome P450 CYP73A100;
Cytochrome b561 and DOMON domain-containing protein At4g17280;
Cytochrome c biogenesis protein CcsA {ECO:0000255|HAMAP-Rule:MF_01391};
Cytochrome c oxidase subunit 2;
Cytosolic sulfotransferase 12;
DNA annealing helicase and endonuclease ZRANB3;
DNA repair protein RAD51 homolog;
Delta(12)-fatty-acid desaturase FAD2 {ECO:0000303|PubMed:12481086};
Diacylglycerol kinase 5;
Dirigent protein 19;
Dirigent protein 21;
DnaJ protein P58IPK homolog;
E2F transcription factor-like E2FE;
E3 ubiquitin-protein ligase ORTHRUS 2;
E3 ubiquitin-protein ligase PUB22 {ECO:0000303|PubMed:11495788};
E3 ubiquitin-protein ligase PUB23;
E3 ubiquitin-protein ligase PUB24;
E3 ubiquitin-protein ligase RHA2A {ECO:0000305};
E3 ubiquitin-protein ligase UPL5;
Elicitor-responsive protein 1;
Embryogenesis-associated protein EMB8;
Endochitinase 1;
Endochitinase EP3 {ECO:0000303|PubMed:11525512};
Endoglucanase 12;
Epoxide hydrolase 4;
Epoxide hydrolase A {ECO:0000303|PubMed:16511284};
Esterase CG5412;
Ethylene-responsive proteinase inhibitor 1;
Ethylene-responsive transcription factor 1A;
Ethylene-responsive transcription factor ERF071;
Ethylene-responsive transcription factor ERF095;
Ethylene-responsive transcription factor ERF114 {ECO:0000303|PubMed:16407444};
Exocyst complex component EXO70H1 {ECO:0000303|PubMed:16942608};
Expansin-like B1;
Extradiol ring-cleavage dioxygenase;
F-box protein At5g07610;
F-box protein PP2-B10;
F-box/WD-40 repeat-containing protein At3g52030;
Factor of DNA methylation 3 {ECO:0000303|PubMed:22302148};
Factor of DNA methylation 4 {ECO:0000303|PubMed:22302148};
Flavonol 3-O-glucosyltransferase UGT89B1 {ECO:0000305};
Fructose-bisphosphate aldolase 1, cytoplasmic {ECO:0000305};
G-type lectin S-receptor-like serine/threonine-protein kinase CES101;
G-type lectin S-receptor-like serine/threonine-protein kinase SD1-1;
GDSL esterase/lipase 4;
GDSL esterase/lipase At1g29670;
Geraniol 8-hydroxylase;
Gibberellin 20-oxidase-like protein {ECO:0000312|EMBL:BAB10331.1};
Glucan endo-1,3-beta-glucosidase, basic isoform 2;
Glucose-6-phosphate/phosphate translocator 1, chloroplastic;
Glutamate decarboxylase 4;
Glutamate decarboxylase;
Glutamate receptor 1.2;
Glutamate receptor 2.6;
Glutamate receptor 2.8;
Glutamate receptor 2.9;
Glutamate receptor 3.7;
Glutamine synthetase nodule isozyme;
Glutathione S-transferase U17;
Glycerol-3-phosphate acyltransferase RAM2 {ECO:0000305};
Glycosyltransferase-like KOBITO 1 {ECO:0000303|PubMed:12215501, ECO:0000303|PubMed:22457425};
Golgin candidate 5;
HVA22-like protein k;
Heat stress transcription factor A-1a;
Heat stress transcription factor B-2c;
Heat stress transcription factor B-3;
Heavy metal-associated isoprenylated plant protein 19 {ECO:0000303|PubMed:21072340, ECO:0000303|PubMed:23368984};
Heavy metal-associated isoprenylated plant protein 21 {ECO:0000303|PubMed:21072340, ECO:0000303|PubMed:23368984};
High affinity nitrate transporter 2.4;
Histidine decarboxylase;
Homeobox protein knotted-1-like LET12;
IQ domain-containing protein IQM2 {ECO:0000305};
Importin-5;
Inorganic pyrophosphatase 2;
Inter alpha-trypsin inhibitor, heavy chain 4;
L-arabinokinase;
L-ascorbate oxidase;
LOB domain-containing protein 15;
LOB domain-containing protein 1;
Laccase-11;
Late embryogenesis abundant protein At1g64065 {ECO:0000305};
Leucine--tRNA ligase, chloroplastic/mitochondrial {ECO:0000305};
Leucine-rich repeat protein 1 {ECO:0000303|PubMed:14984927};
Lipase;
Lipid transfer-like protein VAS;
Loganic acid O-methyltransferase {ECO:0000303|PubMed:24104568, ECO:0000303|PubMed:29399933};
Lysine histidine transporter-like 8;
Lysosomal Pro-X carboxypeptidase;
MADS-box transcription factor 57 {ECO:0000305};
MLO-like protein 11;
MLO-like protein 6;
Mannosyl-oligosaccharide glucosidase GCS1;
Membrane protein of ER body-like protein;
Metacaspase-1;
Metacaspase-3;
Metal transporter Nramp5;
Methanol O-anthraniloyltransferase;
Mitochondrial carrier protein MTM1;
Multicopper oxidase LPR2;
N-(5'-phosphoribosyl)anthranilate isomerase 1, chloroplastic;
N-alpha-acetyltransferase 50;
N6-adenosine-methyltransferase non-catalytic subunit MTB {ECO:0000305};
NAC domain-containing protein 71 {ECO:0000303|PubMed:15029955};
NAD(P)H-quinone oxidoreductase chain 4, chloroplastic {ECO:0000255|HAMAP-Rule:MF_00491};
NAD(P)H-quinone oxidoreductase subunit 4L, chloroplastic {ECO:0000255|HAMAP-Rule:MF_01456};
NAD(P)H-quinone oxidoreductase subunit 5, chloroplastic;
NAD(P)H-quinone oxidoreductase subunit 6, chloroplastic;
NAD(P)H-quinone oxidoreductase subunit I, chloroplastic {ECO:0000255|HAMAP-Rule:MF_01351};
NADP-dependent malic enzyme, chloroplastic;
NDR1/HIN1-like protein 6 {ECO:0000303|PubMed:26849212};
Nod factor hydrolase protein 1 {ECO:0000303|PubMed:24082029};
Non-functional pseudokinase ZED1 {ECO:0000305};
Non-symbiotic hemoglobin 1;
Nudix hydrolase 2;
Nudix hydrolase 8;
OPA3-like protein;
OTU domain-containing protein 5;
Omega-6 fatty acid desaturase, endoplasmic reticulum isozyme 2;
Osmotin-like protein OSML13;
Pentatricopeptide repeat-containing protein At1g19525;
Peptidyl-prolyl cis-trans isomerase CYP19-3;
Peroxidase 15 {ECO:0000303|PubMed:17936696};
Peroxidase 52;
Peroxidase N1;
Phenylalanine ammonia-lyase;
Phosphoglycerate mutase-like protein AT74 {ECO:0000305};
Phospholipase D delta {ECO:0000303|PubMed:11891260};
Phospholipid-transporting ATPase 3 {ECO:0000303|PubMed:11402198};
Photosystem I P700 chlorophyll a apoprotein A1 {ECO:0000255|HAMAP-Rule:MF_00458};
Photosystem I P700 chlorophyll a apoprotein A2 {ECO:0000255|HAMAP-Rule:MF_00482};
Photosystem I assembly protein Ycf3 {ECO:0000255|HAMAP-Rule:MF_00439};
Photosystem II CP43 reaction center protein {ECO:0000255|HAMAP-Rule:MF_01496};
Photosystem II D2 protein {ECO:0000255|HAMAP-Rule:MF_01383};
Pirin-like protein;
Plasmodesmata-located protein 7;
Polyubiquitin;
Premnaspirodiene oxygenase;
Probable F-box protein At2g36090;
Probable F-box protein At4g22030;
Probable LRR receptor-like serine/threonine-protein kinase At3g47570;
Probable WRKY transcription factor 29;
Probable WRKY transcription factor 51;
Probable WRKY transcription factor 75;
Probable acyl-activating enzyme 17, peroxisomal;
Probable carbohydrate esterase At4g34215;
Probable carboxylesterase 6;
Probable elongation factor 1-gamma 1;
Probable fatty acyl-CoA reductase 5 {ECO:0000305};
Probable inorganic phosphate transporter 1-7;
Probable mannitol dehydrogenase;
Probable methyltransferase PMT15;
Probable methyltransferase PMT22;
Probable nucleoredoxin 1;
Probable pectinesterase/pectinesterase inhibitor 7;
Probable phospholipase A2 homolog 1;
Probable pre-mRNA-splicing factor ATP-dependent RNA helicase DEAH5 {ECO:0000305};
Probable prolyl 4-hydroxylase 7 {ECO:0000305};
Probable prolyl 4-hydroxylase 9 {ECO:0000305};
Probable receptor-like protein kinase At5g39020;
Probable xyloglucan endotransglucosylase/hydrolase protein 16;
Probable xyloglucan endotransglucosylase/hydrolase protein 8;
Proline-rich receptor-like protein kinase PERK9;
Protein BONZAI 3;
Protein BPS1, chloroplastic;
Protein C2-DOMAIN ABA-RELATED 4 {ECO:0000303|PubMed:25465408};
Protein DETOXIFICATION 14 {ECO:0000303|PubMed:11739388};
Protein GAMETE EXPRESSED 1;
Protein GRAVITROPIC IN THE LIGHT 1 {ECO:0000303|PubMed:16640600};
Protein LURP-one-related 15;
Protein LURP-one-related 4;
Protein PHLOEM PROTEIN 2-LIKE A9;
Protein PLANT CADMIUM RESISTANCE 6;
Protein RESPONSE TO LOW SULFUR 2 {ECO:0000303|PubMed:25628631};
Protein SAR DEFICIENT 1 {ECO:0000303|PubMed:20921422};
Protein STRICTOSIDINE SYNTHASE-LIKE 10 {ECO:0000303|PubMed:10777701};
Protein TIC 214 {ECO:0000250|UniProtKB:P56785};
Protein disulfide-isomerase;
Protein trichome birefringence-like 43;
Pseudo histidine-containing phosphotransfer protein 2 {ECO:0000303|PubMed:17284581};
Pseudouridine-5'-phosphate glycosidase {ECO:0000255|HAMAP-Rule:MF_01876};
Putative E3 ubiquitin-protein ligase LIN-1 {ECO:0000250|UniProtKB:D1FP53};
Putative E3 ubiquitin-protein ligase LIN;
Putative E3 ubiquitin-protein ligase RING1a;
Putative Myb family transcription factor At1g14600;
Putative RING-H2 finger protein ATL21B;
Putative RING-H2 finger protein ATL69;
Putative calcium-transporting ATPase 13, plasma membrane-type;
Putative calmodulin-3;
Putative clathrin assembly protein At4g25940;
Putative clathrin assembly protein At5g57200;
Putative cyclic nucleotide-gated ion channel 13;
Putative cysteine-rich receptor-like protein kinase 23;
Putative disease resistance protein RGA1;
Putative disease resistance protein RGA3;
Putative late blight resistance protein homolog R1A-10;
Putative secretory carrier-associated membrane protein 1;
Pyruvate kinase 1, cytosolic {ECO:0000305};
RNA exonuclease 4;
Receptor kinase-like protein Xa21 {ECO:0000303|Ref.1};
Receptor-like protein 35 {ECO:0000303|PubMed:18434605};
Receptor-like protein 9DC3 {ECO:0000312|EMBL:AAT77550.1};
Receptor-like protein Cf-9 homolog {ECO:0000305};
Respiratory burst oxidase homolog protein A;
Respiratory burst oxidase homolog protein B;
Respiratory burst oxidase homolog protein E;
Ribonuclease 3-like protein 3;
Ribonuclease TUDOR 1 {ECO:0000303|PubMed:20396901};
Ribulose bisphosphate carboxylase large chain {ECO:0000255|HAMAP-Rule:MF_01338};
S-type anion channel SLAH1;
Serine carboxypeptidase 1;
Serine/threonine-protein kinase RIPK {ECO:0000305};
Soluble inorganic pyrophosphatase PPA1 {ECO:0000303|PubMed:10092174};
Stellacyanin;
Suberization-associated anionic peroxidase 1;
Suberization-associated anionic peroxidase 2;
Subtilisin-like protease SBT2.4 {ECO:0000303|PubMed:16193095};
Succinate dehydrogenase cytochrome b560 subunit;
Sugar transporter ERD6-like 6;
Sulfate transporter 3.1;
Synaptotagmin-5;
Syntaxin-22;
TMV resistance protein N;
Thioredoxin H2;
Transcription factor JUNGBRUNNEN 1;
Transcription factor MYB20 {ECO:0000305};
Transmembrane protein 45B;
Trihelix transcription factor GT-3a;
Trimethyltridecatetraene synthase {ECO:0000303|PubMed:27662898};
Tropinone reductase homolog At5g06060 {ECO:0000305};
Tryptophan synthase beta chain 2, chloroplastic;
Tuberculostearic acid methyltransferase UfaA1 {ECO:0000305};
U-box domain-containing protein 18 {ECO:0000303|PubMed:11495788};
U-box domain-containing protein 2;
U-box domain-containing protein 33;
U-box domain-containing protein 35;
U-box domain-containing protein 4;
UDP-glycosyltransferase 73D1;
UDP-glycosyltransferase 74E2;
UDP-glycosyltransferase 87A2;
Umecyanin {ECO:0000303|PubMed:5490233};
Uncharacterized N-acetyltransferase p20;
Uncharacterized acetyltransferase At3g50280;
Uncharacterized mitochondrial protein AtMg01310;
Uncharacterized protein At4g04980;
Uncharacterized protein At5g39865;
Uncharacterized protein ZK637.2;
Universal stress protein PHOS32 {ECO:0000303|PubMed:12644671};
VIN3-like protein 2;
VQ motif-containing protein 22 {ECO:0000303|PubMed:22535423};
Vesicle-associated membrane protein 724 {ECO:0000303|PubMed:11115874};
Vetispiradiene synthase 1;
Viridiflorene synthase {ECO:0000303|PubMed:21813655};
Viridiflorene synthase;
WRKY transcription factor 28;
WRKY transcription factor 72A {ECO:0000305};
Wall-associated receptor kinase 2;
Wall-associated receptor kinase-like 1;
Wall-associated receptor kinase-like 6;
Xanthotoxin 5-hydroxylase CYP82C4 {ECO:0000305|PubMed:18291319};
Xylulose kinase 2 {ECO:0000303|PubMed:16920870};
Zeatin O-xylosyltransferase;
Zinc finger protein 5 {ECO:0000305};
Zinc finger protein ZAT11;
Zinc transporter 8;
tRNA (guanine-N(7)-)-methyltransferase {ECO:0000255|HAMAP-Rule:MF_01057};

## Sheet: Cluster 4
Column1
(3S,6E)-nerolidol synthase 2, chloroplastic/mitochondrial;
(R,S)-reticuline 7-O-methyltransferase {ECO:0000303|PubMed:14675446};
1-acyl-sn-glycerol-3-phosphate acyltransferase 2;
14 kDa proline-rich protein DC2.15;
2-carboxy-1,4-naphthoquinone phytyltransferase, chloroplastic;
2-isopropylmalate synthase A;
3,9-dihydroxypterocarpan 6A-monooxygenase;
3-hexulose-6-phosphate isomerase;
3-hydroxyacyl-[acyl-carrier-protein] dehydratase FabZ {ECO:0000255|HAMAP-Rule:MF_00406};
3-ketoacyl-CoA synthase 20 {ECO:0000303|PubMed:18465198};
30S ribosomal protein S13, chloroplastic;
36.4 kDa proline-rich protein;
3beta-hydroxysteroid-dehydrogenase/decarboxylase isoform 2;
50S ribosomal protein 6, chloroplastic;
50S ribosomal protein L11, chloroplastic;
50S ribosomal protein L31, chloroplastic {ECO:0000303|PubMed:10874046};
50S ribosomal protein L5, chloroplastic {ECO:0000303|PubMed:10874046};
7-methyl-GTP pyrophosphatase {ECO:0000250|UniProtKB:P0A729};
70 kDa peptidyl-prolyl isomerase;
AAA-ATPase At4g30250;
ABC transporter G family member 12;
ABC transporter G family member 13;
ABC transporter G family member 32 {ECO:0000303|PubMed:18299247};
ABC transporter G family member 36;
ACT domain-containing protein ACR9 {ECO:0000305};
ADP-ribosylation factor GTPase-activating protein AGD3;
AT-hook motif nuclear-localized protein 5 {ECO:0000312|EMBL:FAA00276.1};
ATP synthase subunit b', chloroplastic;
ATP-dependent DNA helicase Q-like 3;
Abscisic stress-ripening protein 3 {ECO:0000303|PubMed:16822623};
Actin-58;
Actin-depolymerizing factor 7;
Actin-histidine N-methyltransferase {ECO:0000250|UniProtKB:Q86TU7};
Acyl carrier protein 1, chloroplastic;
Adenine phosphoribosyltransferase 3;
Adenylate isopentenyltransferase 5, chloroplastic;
Adenylyl-sulfate kinase, chloroplastic;
Agglutinin;
Aldehyde oxidase GLOX {ECO:0000305};
Alkane hydroxylase MAH1 {ECO:0000303|PubMed:17905869};
Alpha carbonic anhydrase 1, chloroplastic;
Alpha-xylosidase 1;
Amino acid transporter AVT3C {ECO:0000305};
Aminomethyltransferase, mitochondrial;
Ankyrin repeat-containing protein BDA1 {ECO:0000305};
Aquaporin PIP1-6;
Aquaporin PIP2-7;
Aquaporin TIP2-1;
Asparagine synthetase [glutamine-hydrolyzing];
Aspartic proteinase A1;
Aspartic proteinase oryzasin-1;
Aspartic proteinase-like protein 2;
Aspartyl protease family protein At5g10770;
Auxin response factor 8;
Auxin transporter-like protein 2;
Auxin-binding protein ABP19a;
Auxin-responsive protein IAA27;
Auxin-responsive protein SAUR32 {ECO:0000305};
Auxin-responsive protein SAUR50 {ECO:0000303|PubMed:12036261};
B3 domain-containing protein REM8;
BTB/POZ domain-containing protein At1g63850;
BTB/POZ domain-containing protein At2g30600;
BURP domain-containing protein 3;
Bark storage protein A;
Basic leucine zipper 61 {ECO:0000303|PubMed:11906833};
Beta-galactosidase 3;
Beta-galactosidase 8;
Beta-galactosidase;
Beta-glucosidase 42 {ECO:0000303|PubMed:15604686};
Beta-glucosidase BoGH3B;
Bidirectional sugar transporter N3;
Bidirectional sugar transporter SWEET1 {ECO:0000303|PubMed:21107422};
Bidirectional sugar transporter SWEET12 {ECO:0000303|PubMed:21107422};
Bidirectional sugar transporter SWEET2a;
Bifunctional UDP-glucose 4-epimerase and UDP-xylose 4-epimerase 1;
Bifunctional nuclease 2;
Branched-chain-amino-acid aminotransferase 2, chloroplastic;
CASP-like protein 4A4;
CBBY-like protein {ECO:0000303|PubMed:27246049};
CBL-interacting protein kinase 18;
CBL-interacting serine/threonine-protein kinase 7;
CCG-binding protein 1;
COP1-interacting protein 7 {ECO:0000303|PubMed:9668129};
Calcium-binding protein KRP1 {ECO:0000305};
Calcium-binding protein PBP1;
Callose synthase 3;
Calmodulin-lysine N-methyltransferase {ECO:0000303|PubMed:24285794};
Calvin cycle protein CP12-2, chloroplastic;
Carbonic anhydrase, chloroplastic;
Carotenoid 9,10(9',10')-cleavage dioxygenase 1;
Carotenoid 9,10(9',10')-cleavage dioxygenase;
Cationic amino acid transporter 7, chloroplastic;
Chaperone protein DnaJ {ECO:0000255|HAMAP-Rule:MF_01152};
Chaperone protein dnaJ 8, chloroplastic;
Chaperonin 60 subunit beta 4, chloroplastic;
Chloride channel protein CLC-a;
Chloride channel protein CLC-b;
Chlorophyll a-b binding protein 13, chloroplastic;
Chlorophyll a-b binding protein 1B, chloroplastic;
Chlorophyll a-b binding protein 3C, chloroplastic;
Chlorophyll a-b binding protein 4, chloroplastic {ECO:0000303|PubMed:10366881};
Chlorophyll a-b binding protein 6A, chloroplastic;
Chlorophyll a-b binding protein 7, chloroplastic;
Chlorophyll a-b binding protein 8, chloroplastic;
Chlorophyll a-b binding protein CP24 10B, chloroplastic;
Chlorophyll a-b binding protein CP26, chloroplastic;
Chlorophyllide a oxygenase, chloroplastic;
Chloroplast stem-loop binding protein of 41 kDa a, chloroplastic;
Chloroplast stem-loop binding protein of 41 kDa b, chloroplastic;
Condensin complex subunit 1;
Copia protein;
Cryptochrome-1 {ECO:0000303|PubMed:8953250};
Cyclic dof factor 3;
Cyclic phosphodiesterase;
Cyclin-U4-1;
Cyclin-dependent kinase inhibitor 3;
Cyclin-dependent protein kinase inhibitor SMR6 {ECO:0000303|PubMed:20706207, ECO:0000303|PubMed:24399300, ECO:0000303|PubMed:26546445};
Cysteine synthase {ECO:0000303|PubMed:8280125};
Cytochrome P450 85A1;
Cytochrome P450 98A1;
Cytochrome P450 CYP72A219;
Cytochrome b561 domain-containing protein At4g18260;
Cytochrome b6-f complex subunit 7;
Cytochrome c oxidase subunit 1;
Cytosolic sulfotransferase 12;
Cytosolic sulfotransferase 14;
D-glycerate 3-kinase, chloroplastic {ECO:0000305};
DEAD-box ATP-dependent RNA helicase 18;
DNA polymerase I;
DNA-directed RNA polymerase 3A, chloroplastic;
Delta(24)-sterol reductase;
Delta(8)-fatty-acid desaturase 2;
Delta(8)-fatty-acid desaturase;
Diacylglycerol O-acyltransferase 3 {ECO:0000305};
Dihydrofolate reductase;
Dihydrolipoyl dehydrogenase 1, chloroplastic;
Dihydrolipoyl dehydrogenase 2, chloroplastic;
Disease resistance protein At4g27190;
Dormancy-associated protein 1 {ECO:0000303|Ref.1};
Dynein light chain, cytoplasmic;
E3 ubiquitin protein ligase RIE1;
E3 ubiquitin-protein ligase AIRP2 {ECO:0000305};
E3 ubiquitin-protein ligase ATL23;
E3 ubiquitin-protein ligase ATL4 {ECO:0000305};
E3 ubiquitin-protein ligase MIEL1 {ECO:0000303|PubMed:23403577};
E3 ubiquitin-protein ligase SGR9, amyloplastic;
ELMO domain-containing protein A;
Endo-1,4-beta-xylanase 4 {ECO:0000303|PubMed:12154138};
Endoglucanase 24;
Endoglucanase 25;
Endoglucanase 8;
Ent-cassadiene hydroxylase {ECO:0000305};
Ethylene-responsive transcription factor 5;
Expansin-A11;
Expansin-A1;
Expansin-A3;
Expansin-A6;
Expansin-A8;
Expansin-B3;
F-box protein At4g00755;
F-box protein FBW2;
F-box protein PP2-A13;
F-box/kelch-repeat protein At1g15670;
F-box/kelch-repeat protein At5g26960;
F-box/kelch-repeat protein SKIP25;
FT-interacting protein 3 {ECO:0000303|PubMed:29742441};
Fasciclin-like arabinogalactan protein 11;
Fasciclin-like arabinogalactan protein 12;
Fasciclin-like arabinogalactan protein 13;
Fatty acyl-CoA reductase 2 {ECO:0000305};
Ferredoxin--NADP reductase, leaf-type isozyme, chloroplastic;
Ferredoxin-1, chloroplastic;
Filament-like plant protein;
Fimbrin-2 {ECO:0000305};
Flotillin-like protein 6;
Formin-like protein 1;
Fructose-bisphosphate aldolase 5, cytosolic {ECO:0000305};
G-type lectin S-receptor-like serine/threonine-protein kinase At2g19130;
G2/mitotic-specific cyclin-1;
GATA transcription factor 11;
GATA transcription factor 21 {ECO:0000303|PubMed:15084732};
GATA transcription factor 4;
GDSL esterase/lipase At1g54790;
GDSL esterase/lipase At2g42990;
GDSL esterase/lipase At5g18430;
GDSL esterase/lipase At5g45670;
GEM-like protein 4;
GEM-like protein 6;
Gamma conglutin 1 {ECO:0000303|PubMed:21457583};
Gamma conglutin 1 {ECO:0000305};
Ganglioside-induced differentiation-associated protein 2;
Glucan endo-1,3-beta-D-glucosidase;
Glucan endo-1,3-beta-glucosidase 1;
Glucan endo-1,3-beta-glucosidase 6;
Glucose-1-phosphate adenylyltransferase large subunit 3, chloroplastic/amyloplastic;
Glutamate formimidoyltransferase;
Glutamate receptor 2.9;
Glutamate receptor 3.2;
Glutamine synthetase, chloroplastic;
Glutaredoxin-C11;
Glutathione S-transferase T1;
Glycerol-3-phosphate dehydrogenase [NAD(+)] 2, chloroplastic;
Glycerol-3-phosphate dehydrogenase [NAD(+)];
Glycine cleavage system H protein, mitochondrial;
Glycine dehydrogenase (decarboxylating), mitochondrial;
Glycine-rich domain-containing protein 1 {ECO:0000303|Ref.4};
Glyoxylate/succinic semialdehyde reductase 2, chloroplastic;
Granule-bound starch synthase 1, chloroplastic/amyloplastic;
Growth-regulating factor 4 {ECO:0000303|PubMed:15295073};
Haloacid dehalogenase-like hydrolase domain-containing protein At4g39970;
Heat stress transcription factor A-3;
Heavy metal-associated isoprenylated plant protein 7 {ECO:0000303|PubMed:21072340, ECO:0000303|PubMed:23368984};
Helicase and polymerase-containing protein TEBICHI;
Heparan-alpha-glucosaminide N-acetyltransferase;
Heparanase-like protein 1;
Heparanase-like protein 2;
Heterogeneous nuclear ribonucleoprotein 1;
Histone-lysine N-methyltransferase, H3 lysine-9 specific SUVH5;
Homeobox protein knotted-1-like LET6;
Homeobox-leucine zipper protein ATHB-6;
Homeobox-leucine zipper protein HAT4;
Homeobox-leucine zipper protein HOX16;
Hydroquinone glucosyltransferase;
Inactive protein kinase SELMODRAFT_444075;
Indole-3-acetic acid-amido synthetase GH3.10 {ECO:0000305};
Interactor of constitutive active ROPs 2, chloroplastic;
Internal alternative NAD(P)H-ubiquinone oxidoreductase A1, mitochondrial;
Ion channel CASTOR;
Iridoid synthase CYC2 {ECO:0000305};
Isocitrate lyase {ECO:0000250|UniProtKB:P28297};
KHG/KDPG aldolase;
Kinesin-like protein KIN-12B {ECO:0000305};
Kinesin-like protein KIN-13A {ECO:0000305};
Kinesin-like protein KIN-14F {ECO:0000305};
Kinesin-like protein KIN-5D {ECO:0000305};
LEAF RUST 10 DISEASE-RESISTANCE LOCUS RECEPTOR-LIKE PROTEIN KINASE-like 1.5 {ECO:0000303|PubMed:12805585};
LOB domain-containing protein 37;
LRR receptor-like serine/threonine-protein kinase RCH1;
Leucine aminopeptidase 1, chloroplastic;
Leucine aminopeptidase, chloroplastic;
Leucine-rich repeat receptor-like serine/threonine-protein kinase BAM1;
Light-harvesting complex-like protein OHP2, chloroplastic {ECO:0000305};
Long chain base biosynthesis protein 2a;
Long-chain-alcohol oxidase FAO4A;
Lysine-specific demethylase JMJ30 {ECO:0000303|PubMed:18713399};
MDIS1-interacting receptor like kinase 2 {ECO:0000303|PubMed:26863186};
MLP-like protein 34;
Magnesium transporter MRS2-I;
Magnesium-chelatase subunit ChlH, chloroplastic;
Magnesium-protoporphyrin IX monomethyl ester [oxidative] cyclase, chloroplastic;
Malate synthase, glyoxysomal;
Mannan endo-1,4-beta-mannosidase 7;
Mechanosensitive ion channel protein 8 {ECO:0000303|Ref.4};
Membrane-embedded CAAX protease MroQ;
Methylsterol monooxygenase 1-1;
Methyltransferase-like protein 6;
Mitochondrial outer membrane protein porin of 34 kDa;
Mitogen-activated protein kinase kinase kinase 5 {ECO:0000303|PubMed:27679653};
Monofunctional riboflavin biosynthesis protein RIBA 3, chloroplastic;
Monosaccharide-sensing protein 2;
Monothiol glutaredoxin-S10;
Monothiol glutaredoxin-S2;
Monothiol glutaredoxin-S3;
NAC domain-containing protein 104 {ECO:0000305};
NAC domain-containing protein 7 {ECO:0000303|PubMed:15029955};
NAC domain-containing protein 73 {ECO:0000303|PubMed:15029955};
NAD(P)H-quinone oxidoreductase subunit L, chloroplastic;
NAD(P)H-quinone oxidoreductase subunit N, chloroplastic {ECO:0000305};
NAD(P)H-quinone oxidoreductase subunit S, chloroplastic {ECO:0000305};
Nodulin-related protein 1 {ECO:0000303|PubMed:20016941};
Non-specific lipid-transfer protein 2;
Noroxomaritidine synthase {ECO:0000303|PubMed:26941773};
Nuclear transcription factor Y subunit B-3;
Nudix hydrolase 8;
Oleosin Bn-III;
Omega-hydroxypalmitate O-feruloyl transferase;
Organic cation/carnitine transporter 3;
Osmotin-like protein;
Oxygen-evolving enhancer protein 1, chloroplastic;
Oxygen-evolving enhancer protein 2, chloroplastic;
PHD finger protein 3;
Pectinesterase inhibitor 6 {ECO:0000305};
Pentatricopeptide repeat-containing protein At1g04840;
Pentatricopeptide repeat-containing protein At1g08070, chloroplastic {ECO:0000305};
Pentatricopeptide repeat-containing protein At1g18485;
Pentatricopeptide repeat-containing protein At1g19720;
Pentatricopeptide repeat-containing protein At1g22960, mitochondrial;
Pentatricopeptide repeat-containing protein At1g79080, chloroplastic;
Pentatricopeptide repeat-containing protein At1g79540;
Pentatricopeptide repeat-containing protein At2g15690, mitochondrial;
Pentatricopeptide repeat-containing protein At2g42920, chloroplastic;
Pentatricopeptide repeat-containing protein At3g29230;
Pentatricopeptide repeat-containing protein At4g01030, mitochondrial;
Pentatricopeptide repeat-containing protein At4g38010;
Pentatricopeptide repeat-containing protein At5g25630;
Peptidyl-prolyl cis-trans isomerase CYP26-2, chloroplastic;
Peptidyl-prolyl cis-trans isomerase CYP37, chloroplastic;
Peptidyl-prolyl cis-trans isomerase CYP38, chloroplastic;
Peptidyl-prolyl cis-trans isomerase FKBP16-3, chloroplastic;
Peptidyl-prolyl cis-trans isomerase FKBP16-4, chloroplastic;
Peptidyl-prolyl cis-trans isomerase FKBP18, chloroplastic;
Peptidyl-prolyl cis-trans isomerase FKBP65;
Peptidyl-prolyl cis-trans isomerase, chloroplastic;
Peroxidase 10;
Peroxidase 16;
Peroxidase 19;
Peroxidase 21;
Peroxidase 47;
Peroxiredoxin Q, chloroplastic;
Phosphate transporter PHO1 homolog 3;
Phosphatidylcholine:diacylglycerol cholinephosphotransferase 1;
Phosphatidylinositol 4-kinase gamma 7;
Phosphatidylinositol 4-phosphate 5-kinase 9;
Phosphoenolpyruvate/phosphate translocator 2, chloroplastic;
Phosphoglycerate mutase-like protein AT74 {ECO:0000305};
Phosphomannomutase/phosphoglucomutase;
Phosphomethylethanolamine N-methyltransferase;
Phosphomethylpyrimidine synthase, chloroplastic;
Photosynthetic NDH subunit of lumenal location 1, chloroplastic {ECO:0000303|PubMed:21785130};
Photosynthetic NDH subunit of lumenal location 2, chloroplastic {ECO:0000303|PubMed:21785130};
Photosynthetic NDH subunit of lumenal location 3, chloroplastic {ECO:0000303|PubMed:21785130};
Photosynthetic NDH subunit of lumenal location 4, chloroplastic {ECO:0000303|PubMed:21785130};
Photosynthetic NDH subunit of subcomplex B 1, chloroplastic {ECO:0000303|PubMed:21785130};
Photosynthetic NDH subunit of subcomplex B 3, chloroplastic {ECO:0000303|PubMed:21785130};
Photosynthetic NDH subunit of subcomplex B 4, chloroplastic {ECO:0000303|PubMed:21785130};
Photosystem I chlorophyll a/b-binding protein 6, chloroplastic {ECO:0000303|PubMed:10366881};
Photosystem I reaction center subunit II, chloroplastic;
Photosystem I reaction center subunit IV B, chloroplastic;
Photosystem I reaction center subunit N, chloroplastic;
Photosystem I reaction center subunit V, chloroplastic;
Photosystem I reaction center subunit VI-1, chloroplastic;
Photosystem I reaction center subunit VI-2, chloroplastic;
Photosystem I reaction center subunit XI, chloroplastic;
Photosystem I reaction center subunit psaK, chloroplastic;
Photosystem I subunit O;
Photosystem II 10 kDa polypeptide, chloroplastic;
Photosystem II core complex proteins psbY, chloroplastic;
Photosystem II repair protein PSB27-H1, chloroplastic;
Plasmodesmata-located protein 7;
Plastocyanin A, chloroplastic;
Poly(A) polymerase I {ECO:0000255|HAMAP-Rule:MF_00957};
Polygalacturonase At1g48100;
Polyphenol oxidase E, chloroplastic;
Potassium transporter 5;
Pre-mRNA-processing factor 19 homolog 1 {ECO:0000305};
Premnaspirodiene oxygenase;
Primary amine oxidase 2;
Primary amine oxidase;
Probable E3 ubiquitin ligase SUD1;
Probable GMP synthase [glutamine-hydrolyzing];
Probable LRR receptor-like serine/threonine-protein kinase At4g36180;
Probable LRR receptor-like serine/threonine-protein kinase At5g45780;
Probable RNA-dependent RNA polymerase 3;
Probable ascorbate-specific transmembrane electron transporter 1;
Probable beta-D-xylosidase 2;
Probable beta-D-xylosidase 7;
Probable bifunctional methylthioribulose-1-phosphate dehydratase/enolase-phosphatase E1 1 {ECO:0000255|HAMAP-Rule:MF_03118};
Probable flavin-containing monooxygenase 1;
Probable galacturonosyltransferase-like 3;
Probable glutamate carboxypeptidase AMP1 {ECO:0000305};
Probable glutathione S-transferase;
Probable glutathione peroxidase 5;
Probable inactive leucine-rich repeat receptor-like protein kinase At3g03770;
Probable ion channel CASTOR;
Probable lysophospholipase BODYGUARD 3 {ECO:0000303|PubMed:16415209};
Probable membrane-associated kinase regulator 4;
Probable membrane-associated kinase regulator 6;
Probable methylenetetrahydrofolate reductase;
Probable pectate lyase 5;
Probable pectinesterase 53;
Probable pectinesterase/pectinesterase inhibitor 40;
Probable phospholipid-transporting ATPase 5 {ECO:0000303|PubMed:11402198};
Probable phytol kinase 1, chloroplastic;
Probable polygalacturonase At1g80170;
Probable polygalacturonase;
Probable pre-mRNA-splicing factor ATP-dependent RNA helicase DEAH2 {ECO:0000305};
Probable protein ABIL5;
Probable protein phosphatase 2C 42;
Probable receptor-like protein kinase At2g42960;
Probable receptor-like serine/threonine-protein kinase At5g57670;
Probable serine/threonine-protein kinase PBL5 {ECO:0000305};
Probable serine/threonine-protein kinase PBL7 {ECO:0000305};
Probable sodium/metabolite cotransporter BASS1, chloroplastic;
Probable strigolactone esterase DAD2;
Probable transmembrane GTPase FZO-like, chloroplastic {ECO:0000305};
Probable vacuolar amino acid transporter YPQ1;
Probable xyloglucan endotransglucosylase/hydrolase protein 7;
Proline-rich protein 4;
Protein ANTAGONIST OF LIKE HETEROCHROMATIN PROTEIN 1 {ECO:0000303|PubMed:26642436};
Protein ASPARTIC PROTEASE IN GUARD CELL 2;
Protein BIC1 {ECO:0000303|PubMed:27846570};
Protein Brevis radix-like 1;
Protein CHUP1, chloroplastic;
Protein COFACTOR ASSEMBLY OF COMPLEX C SUBUNIT B CCB1, chloroplastic {ECO:0000305};
Protein CURVATURE THYLAKOID 1A, chloroplastic;
Protein CURVATURE THYLAKOID 1B, chloroplastic;
Protein DETOXIFICATION 16 {ECO:0000303|PubMed:11739388};
Protein DETOXIFICATION 44, chloroplastic {ECO:0000303|PubMed:11739388};
Protein DMR6-LIKE OXYGENASE 2 {ECO:0000303|PubMed:25376907};
Protein DOG1-like 3 {ECO:0000303|PubMed:17065317};
Protein EXORDIUM-like 5;
Protein FAF-like, chloroplastic;
Protein FANTASTIC FOUR 3;
Protein GAST1;
Protein GIGANTEA;
Protein GRAVITROPIC IN THE LIGHT 1 {ECO:0000303|PubMed:16640600};
Protein HOTHEAD;
Protein INVOLVED IN DE NOVO 2 {ECO:0000303|PubMed:19915591};
Protein IQ-DOMAIN 1 {ECO:0000303|PubMed:15960618};
Protein LIGHT-DEPENDENT SHORT HYPOCOTYLS 1;
Protein LNK1 {ECO:0000303|PubMed:23818596};
Protein LNK3 {ECO:0000303|PubMed:23818596};
Protein LOW PSII ACCUMULATION 1, chloroplastic;
Protein LSD1;
Protein MIZU-KUSSEI 1;
Protein NDH-DEPENDENT CYCLIC ELECTRON FLOW 5 {ECO:0000305};
Protein NRT1/ PTR FAMILY 1.2;
Protein NRT1/ PTR FAMILY 4.5;
Protein NRT1/ PTR FAMILY 4.6;
Protein NRT1/ PTR FAMILY 5.6;
Protein NRT1/ PTR FAMILY 5.7;
Protein NRT1/ PTR FAMILY 6.2;
Protein NUCLEAR FUSION DEFECTIVE 4 {ECO:0000303|PubMed:16698901};
Protein PHLOEM PROTEIN 2-LIKE A10;
Protein PHOX1 {ECO:0000303|PubMed:20856808};
Protein PHYTOCHROME KINASE SUBSTRATE 1;
Protein PHYTOCHROME KINASE SUBSTRATE 2;
Protein PIN-LIKES 1 {ECO:0000303|PubMed:22504182};
Protein PLASTID REDOX INSENSITIVE 2, chloroplastic {ECO:0000303|PubMed:22211401};
Protein PMR5;
Protein PTST homolog 3, chloroplastic {ECO:0000305};
Protein QUIRKY {ECO:0000303|PubMed:19180193};
Protein TIC 62, chloroplastic;
Protein TRANSPORT INHIBITOR RESPONSE 1;
Protein argonaute 4A;
Protein root UVB sensitive 5 {ECO:0000303|PubMed:19515790};
Protein trichome birefringence-like 38;
Protein trichome birefringence-like 6;
Protochlorophyllide reductase, chloroplastic;
PsbP domain-containing protein 6, chloroplastic;
PsbP-like protein 1, chloroplastic;
PsbQ-like protein 3, chloroplastic;
Purple acid phosphatase 3;
Putative F-box protein At4g38870;
Putative GEM-like protein 8;
Putative PAP-specific phosphatase, mitochondrial;
Putative Peroxidase 48;
Putative S-adenosyl-L-methionine-dependent methyltransferase MSMEG_1480/MSMEI_1444;
Putative UDP-glucose flavonoid 3-O-glucosyltransferase 3 {ECO:0000250|UniProtKB:Q2V6K0};
Putative aquaporin NIP4-1;
Putative invertase inhibitor;
Putative late blight resistance protein homolog R1B-14;
Putative late blight resistance protein homolog R1C-3;
Putative pentatricopeptide repeat-containing protein At5g08490;
Putative ribonuclease H protein At1g65750;
RHOMBOID-like protein 9, chloroplastic {ECO:0000303|PubMed:17181860};
RING-H2 finger protein ATL10;
RING-H2 finger protein ATL34;
RING-H2 finger protein ATL8;
RNA polymerase sigma factor sigD, chloroplastic;
Receptor kinase-like protein Xa21 {ECO:0000303|Ref.1};
Receptor-like kinase TMK4 {ECO:0000303|PubMed:23613767};
Receptor-like protein 1 {ECO:0000303|PubMed:18434605};
Receptor-like protein 13 {ECO:0000303|PubMed:18434605};
Receptor-like protein kinase THESEUS 1;
Receptor-like serine/threonine-protein kinase ALE2;
Receptor-like serine/threonine-protein kinase NCRK;
Restriction of telomere capping protein 1;
Reticulon-like protein B17;
Retrovirus-related Pol polyprotein from transposon RE1;
Retrovirus-related Pol polyprotein from transposon RE2;
Retrovirus-related Pol polyprotein from transposon TNT 1-94;
Rho GDP-dissociation inhibitor 1;
Rho guanine nucleotide exchange factor 8 {ECO:0000303|PubMed:15980860};
Rhodanese-like domain-containing protein 15, chloroplastic;
Ribosomal RNA small subunit methyltransferase G {ECO:0000255|HAMAP-Rule:MF_00074};
Ribosome-binding factor PSRP1, chloroplastic {ECO:0000303|PubMed:10874039};
Ribulose bisphosphate carboxylase small chain 1, chloroplastic;
Ribulose bisphosphate carboxylase small chain 3, chloroplastic;
Ribulose bisphosphate carboxylase small chain C, chloroplastic;
Ribulose bisphosphate carboxylase small chain, chloroplastic;
Ribulose bisphosphate carboxylase/oxygenase activase 1, chloroplastic;
Root phototropism protein 3;
Rop guanine nucleotide exchange factor 7;
SAC3 family protein B {ECO:0000303|PubMed:19843313};
SNF1-related protein kinase regulatory subunit beta-1;
SPX domain-containing membrane protein At4g22990;
Scarecrow-like protein 32;
Secoisolariciresinol dehydrogenase;
Serine/arginine-rich splicing factor RS2Z33;
Serine/threonine-protein kinase KIPK2 {ECO:0000305};
Serine/threonine-protein kinase Nek6 {ECO:0000305};
Serine/threonine-protein kinase SAPK10;
Serine/threonine-protein kinase SAPK7;
Serine/threonine-protein kinase STY17 {ECO:0000305};
Serine/threonine-protein kinase STY46 {ECO:0000305};
Serine/threonine-protein kinase STY8 {ECO:0000305};
Serine/threonine-protein phosphatase PP1;
Shikimate O-hydroxycinnamoyltransferase;
Sn1-specific diacylglycerol lipase beta;
Solute carrier family 25 member 44;
Sphingolipid delta(4)-desaturase DES1-like;
Squamosa promoter-binding protein 1;
Stem-specific protein TSJT1;
Strigolactone esterase D14 {ECO:0000303|PubMed:25425668};
Suberization-associated anionic peroxidase;
Subtilisin-like protease SBT1.7 {ECO:0000303|PubMed:16193095};
Subtilisin-like protease SBT3 {ECO:0000303|PubMed:27259555};
Subtilisin-like protease SBT3.6 {ECO:0000303|PubMed:16193095};
Subtilisin-like protease SBT3.8 {ECO:0000303|PubMed:16193095};
Sulfite exporter TauE/SafE family protein 3 {ECO:0000312|EMBL:AEC07746.1};
Suppressor of disruption of TFIIS;
Survival of motor neuron-related-splicing factor 30;
TLC domain-containing protein 5 {ECO:0000305};
TORTIFOLIA1-like protein 4 {ECO:0000303|PubMed:15324671};
Telomere repeat-binding protein 5;
Tetrapyrrole-binding protein, chloroplastic;
Thaumatin-like protein 1 {ECO:0000303|PubMed:15988566};
Thiamine thiazole synthase, chloroplastic {ECO:0000255|HAMAP-Rule:MF_03158};
Thioredoxin M4, chloroplastic;
Thioredoxin reductase NTRC;
Thioredoxin-like 1-1, chloroplastic;
Thioredoxin-like 1-2, chloroplastic;
Thioredoxin-like 3-1, chloroplastic;
Thylakoid lumenal 15.0 kDa protein 2, chloroplastic;
Thylakoid lumenal 16.5 kDa protein, chloroplastic;
Thylakoid lumenal 19 kDa protein, chloroplastic;
Tonoplast dicarboxylate transporter;
Transcription factor BIM2;
Transcription factor EMB1444 {ECO:0000303|PubMed:12586866};
Transcription factor HBI1;
Transcription factor HHO2 {ECO:0000305};
Transcription factor IBH1-like 1 {ECO:0000303|PubMed:24505057};
Transcription factor MYB48;
Transcription factor MYB82;
Transcription factor MYC2;
Transcription factor PAR2;
Transcription factor PHYTOCHROME INTERACTING FACTOR-LIKE 15 {ECO:0000303|PubMed:17485859};
Transcription factor PIF1;
Transcription factor PIF7;
Transcription factor SRM1 {ECO:0000305};
Transcription factor UNE10;
Transcription factor bHLH14;
Transcription factor bHLH30;
Transcription factor bHLH49;
Transcription factor bHLH51;
Transcription factor bHLH63;
Transcription factor bHLH71;
Transcription initiation factor IIB-2;
Transcription termination factor MTEF1, chloroplastic {ECO:0000305};
Transcription termination factor MTERF2, chloroplastic {ECO:0000305};
Transmembrane protein DDB_G0273707/DDB_G0273361;
Transportin MOS14 {ECO:0000305};
Transposon Ty3-G Gag-Pol polyprotein;
Triacylglycerol lipase 2;
Tubulin alpha-2 chain;
Two-component response regulator ARR17;
Two-component response regulator ARR9;
Two-component response regulator-like APRR5;
Type I inositol polyphosphate 5-phosphatase 4 {ECO:0000305};
U-box domain-containing protein 18 {ECO:0000303|PubMed:11495788};
U-box domain-containing protein 19;
UDP-glycosyltransferase 73C3;
UDP-glycosyltransferase 75D1;
UPF0301 protein Tfu_2389 {ECO:0000255|HAMAP-Rule:MF_00758};
UPF0603 protein At1g54780, chloroplastic;
UV-B-induced protein At3g17800, chloroplastic {ECO:0000305};
Ubiquitin carboxyl-terminal hydrolase 19;
Uncharacterized glycosyltransferase MJ1059;
Uncharacterized lipoprotein syc1174_c;
Uncharacterized membrane protein At4g09580;
Uncharacterized protein At1g01500;
Uncharacterized protein At4g19900;
Uncharacterized protein At5g08430;
Uncharacterized protein C24B11.05;
Uncharacterized sugar kinase slr0537;
Uroporphyrinogen decarboxylase 1, chloroplastic;
Vacuolar cation/proton exchanger 3;
Vacuolar iron transporter homolog 5 {ECO:0000305};
Very-long-chain aldehyde decarbonylase CER1 {ECO:0000305};
Vesicle-associated protein 1-3;
Vicilin-like seed storage protein At2g18540;
WAT1-related protein At2g37460;
WEB family protein At4g27595, chloroplastic;
WUSCHEL-related homeobox 1;
Wall-associated receptor kinase 1;
Wall-associated receptor kinase 2;
Zeatin O-glucosyltransferase;
Zeatin O-xylosyltransferase;
Zinc finger CCCH domain-containing protein 18;
Zinc finger CCCH domain-containing protein 20;
Zinc finger CCCH domain-containing protein 22;
Zinc finger protein 10 {ECO:0000305};
Zinc finger protein 4 {ECO:0000305};
Zinc finger protein 7 {ECO:0000305};
Zinc finger protein BRUTUS-like At1g74770 {ECO:0000305};
Zinc finger protein CONSTANS-LIKE 16;
Zinc finger protein CONSTANS-LIKE 5;
Zinc finger protein SHOOT GRAVITROPISM 5 {ECO:0000303|PubMed:9210330};
Zinc finger protein ZAT3 {ECO:0000305};
Zinc finger protein ZAT5;
tRNA(Thr) (cytosine(32)-N(3))-methyltransferase;

## Sheet: Cluster 5
Column1
11-oxo-beta-amyrin 30-oxidase;
17.8 kDa class I heat shock protein;
18.1 kDa class I heat shock protein;
3-hydroxy-3-methylglutaryl-coenzyme A reductase 1;
3-ketoacyl-CoA synthase 11 {ECO:0000303|PubMed:18465198};
3-ketoacyl-CoA synthase 6 {ECO:0000303|PubMed:18465198};
30S ribosomal protein S3, chloroplastic;
30S ribosomal protein S8, chloroplastic;
50S ribosomal protein L14, chloroplastic {ECO:0000255|HAMAP-Rule:MF_01367};
50S ribosomal protein L2-A, chloroplastic;
50S ribosomal protein L22, chloroplastic;
65-kDa microtubule-associated protein 3;
7-methyl-GTP pyrophosphatase {ECO:0000250|UniProtKB:P0A729};
Abhydrolase domain-containing protein abhd-5.1 {ECO:0000305};
Acid phosphatase 1;
Acyl transferase 4 {ECO:0000305};
Agamous-like MADS-box protein AGL9 homolog;
Agglutinin;
Aldehyde oxidase GLOX {ECO:0000305};
Alkane hydroxylase MAH1 {ECO:0000303|PubMed:17905869};
Alpha carbonic anhydrase 7;
Alpha/beta hydrolase domain-containing protein 17C {ECO:0000305};
Ankyrin repeat-containing protein NPR4 {ECO:0000305};
Anthocyanin 3'-O-beta-glucosyltransferase;
Apyrase;
Aquaporin TIP2-1;
Aspartic proteinase PCS1;
Aspartic proteinase nepenthesin-1;
Auxin response factor 19;
Auxin-induced protein 15A;
Auxin-responsive protein SAUR32 {ECO:0000305};
Auxin-responsive protein SAUR76 {ECO:0000305};
BAHD acyltransferase At5g47980;
BEL1-like homeodomain protein 9;
BURP domain protein USPL1 {ECO:0000303|PubMed:19639386};
Basic leucine zipper 61 {ECO:0000303|PubMed:11906833};
Berberine bridge enzyme-like 22 {ECO:0000303|PubMed:26037923};
Beta-amylase;
Beta-amyrin synthase;
Beta-galactosidase 16;
Beta-galactosidase 6;
Beta-galactosidase 8;
Beta-glucosidase 12 {ECO:0000305};
Beta-glucosidase 44;
Beta-hexosaminidase 3;
Bidirectional sugar transporter SWEET1 {ECO:0000303|PubMed:21107422};
Bifunctional pinoresinol-lariciresinol reductase 2;
CBS domain-containing protein CBSX3, mitochondrial;
COBRA-like protein 4;
CRIB domain-containing protein RIC4;
CSC1-like protein At3g21620;
Caffeoyl-CoA O-methyltransferase 5;
Calcium permeable stress-gated cation channel 1 {ECO:0000303|PubMed:24503647};
Calcium-binding protein KRP1 {ECO:0000305};
Calcium-transporting ATPase 12, plasma membrane-type;
Calmodulin-like protein 3;
Cell division control protein 2 homolog C;
Cell division control protein 2 homolog D;
Cell division cycle 20.1, cofactor of APC complex;
Cellulose synthase A catalytic subunit 4 [UDP-forming];
Cellulose synthase A catalytic subunit 7 [UDP-forming];
Cellulose synthase A catalytic subunit 8 [UDP-forming];
Cellulose synthase-like protein D5;
Cellulose synthase-like protein G1;
Chalcone synthase 1B;
Chalcone synthase 2;
Chloroplast envelope membrane protein;
Cyclic nucleotide-gated ion channel 4;
Cyclin-A1-1;
Cyclin-A2-1;
Cyclin-B2-3;
Cyclin-D3-2;
Cyclin-D3-3;
Cyclin-dependent kinase inhibitor 7;
Cysteine protease XCP1 {ECO:0000305};
Cytochrome P450 77A3;
Cytochrome P450 81Q32 {ECO:0000303|PubMed:24710322};
Cytochrome P450 86A22 {ECO:0000303|PubMed:19940120};
Cytochrome P450 CYP72A219;
Cytochrome b561 and DOMON domain-containing protein At3g07570;
Cytochrome b561 and DOMON domain-containing protein At4g12980;
Cytochrome f {ECO:0000255|HAMAP-Rule:MF_00610};
DNA damage-repair/toleration protein DRT100;
DNA topoisomerase 2;
DNA topoisomerase 3-beta;
DNA-directed RNA polymerase subunit alpha {ECO:0000255|HAMAP-Rule:MF_00059};
DNL-type zinc finger protein;
DeSI-like protein At4g17486;
Desiccation-related protein PCC13-62;
Dof zinc finger protein DOF5.6 {ECO:0000303|PubMed:12475498};
Dual specificity protein phosphatase PHS1;
E3 ubiquitin ligase BIG BROTHER-related;
E3 ubiquitin-protein ligase BIG BROTHER;
EEF1A lysine methyltransferase 4 {ECO:0000250|UniProtKB:P0DPD7};
EEF1AKMT4-ECE2 readthrough transcript protein {ECO:0000250|UniProtKB:P0DPD8};
Early light-induced protein, chloroplastic;
Early nodulin-like protein 1;
Elongation factor 1-beta;
Endoglucanase 17;
Endoglucanase 1;
Epoxide hydrolase 4;
Esterase FUS5 {ECO:0000250|UniProtKB:Q0C8M2};
F-box protein At1g10780;
FCS-Like Zinc finger 6 {ECO:0000303|PubMed:24901469};
FT-interacting protein 1 {ECO:0000303|PubMed:22529749};
Fasciclin-like arabinogalactan protein 11;
Fasciclin-like arabinogalactan protein 7;
Flavin-containing monooxygenase FMO GS-OX-like 9;
Flavonoid 3'-monooxygenase;
Flavonol synthase/flavanone 3-hydroxylase;
G2/mitotic-specific cyclin S13-6;
G2/mitotic-specific cyclin-1;
GATA transcription factor 5;
GDSL esterase/lipase At1g09390;
GDSL esterase/lipase At1g29660 {ECO:0000303|PubMed:18819574};
GDSL esterase/lipase At4g01130;
GDSL esterase/lipase At4g10955;
GDSL esterase/lipase At4g28780;
GDSL esterase/lipase At5g33370;
GDSL esterase/lipase At5g45910;
GDSL esterase/lipase EXL1;
GDSL esterase/lipase LTL1;
Gamma-glutamylcyclotransferase 2-1 {ECO:0000305};
Gamma-interferon-responsive lysosomal thiol protein {ECO:0000303|PubMed:21052676};
Geranyl diphosphate phosphohydrolase {ECO:0000305};
Germin-like protein subfamily 3 member 2;
Glucan endo-1,3-beta-glucosidase 14;
Glucan endo-1,3-beta-glucosidase 1;
Glucan endo-1,3-beta-glucosidase 5;
Glucomannan 4-beta-mannosyltransferase 9 {ECO:0000305};
Glutathione S-transferase U17;
Glycerol-3-phosphate dehydrogenase [NAD(+)] GPDHC1, cytosolic;
Glycerophosphodiester phosphodiesterase GDPDL3 {ECO:0000305};
Glycosyl hydrolase 5 family protein {ECO:0000303|PubMed:27237746};
Glycosyltransferase BC10 {ECO:0000305};
HVA22-like protein f;
Heavy metal-associated isoprenylated plant protein 37 {ECO:0000303|PubMed:21072340, ECO:0000303|PubMed:23368984};
High mobility group B protein 6;
Histone H2AX;
Histone H3.2;
Homeobox-leucine zipper protein ATHB-13;
Homeobox-leucine zipper protein ATHB-7;
Inactive glucose-1-phosphate adenylyltransferase small subunit 2, chloroplastic {ECO:0000303|PubMed:12748181};
Inactive protein RESTRICTED TEV MOVEMENT 2;
Inner membrane protein BB_0250;
Inositol monophosphatase 3;
Interactor of constitutive active ROPs 2, chloroplastic;
Kinase-interacting family protein {ECO:0000305|PubMed:22840520};
Kinesin-like protein KIN-10A {ECO:0000305};
Kinesin-like protein KIN-10B {ECO:0000305};
Kinesin-like protein KIN-12D {ECO:0000305};
Kinesin-like protein KIN-12E {ECO:0000305};
Kinesin-like protein KIN-12F {ECO:0000305};
Kinesin-like protein KIN-14Q {ECO:0000305};
Kinesin-like protein KIN-14S {ECO:0000305};
Kinesin-like protein KIN-4C {ECO:0000305};
Kinesin-like protein KIN-5C {ECO:0000305};
L-ascorbate oxidase homolog;
L-gulonolactone oxidase 3 {ECO:0000303|PubMed:20622436};
LOB domain-containing protein 38;
LRR receptor-like serine/threonine-protein kinase ERECTA {ECO:0000303|PubMed:8624444};
Laccase-11;
Laccase-17;
Laccase-4;
Lactoylglutathione lyase;
Leucine aminopeptidase 1, chloroplastic;
Leucine aminopeptidase 2, chloroplastic;
Leucine aminopeptidase, chloroplastic;
Leucine-rich repeat receptor-like protein kinase PXC1 {ECO:0000305};
Lignin-forming anionic peroxidase;
Linoleate 9S-lipoxygenase 1;
Linoleate 9S-lipoxygenase 6;
Lipase;
Long-chain-alcohol oxidase FAO4A;
LysM domain receptor-like kinase 3 {ECO:0000303|PubMed:12947035};
MLO-like protein 13;
Malate dehydrogenase;
Mannan endo-1,4-beta-mannosidase 6;
Maturase K {ECO:0000255|HAMAP-Rule:MF_01390};
Membrane protein PM19L {ECO:0000305};
Metacaspase-9;
Methylsterol monooxygenase 2-1;
Microtubule-associated protein 70-5;
Mitogen-activated protein kinase kinase kinase 1;
Monogalactosyldiacylglycerol synthase 2, chloroplastic;
Myosin-11;
NAC domain-containing protein 86 {ECO:0000312|EMBL:AED92405.1};
NDR1/HIN1-like protein 1 {ECO:0000303|Ref.1};
NDR1/HIN1-like protein 13 {ECO:0000303|PubMed:26206852};
NDR1/HIN1-like protein 26 {ECO:0000303|Ref.4};
Nectarin-1;
Neurogenic locus notch homolog protein 3;
Non-specific lipid transfer protein GPI-anchored 2;
Nucleobase-ascorbate transporter 6;
Nucleoside diphosphate kinase IV, chloroplastic/mitochondrial;
O-acyltransferase WSD1;
O-fucosyltransferase 8 {ECO:0000305};
Oleosin 18.5 kDa;
PLASMODESMATA CALLOSE-BINDING PROTEIN 2;
Patatin-like protein 7;
Pathogenesis-related thaumatin-like protein 3.5 {ECO:0000305};
Pectinesterase inhibitor 10 {ECO:0000305};
Pectinesterase inhibitor 3 {ECO:0000305};
Peroxidase 18;
Peroxidase 51;
Phosphatidylinositol 4-phosphate 5-kinase 9;
Phosphatidylinositol/phosphatidylcholine transfer protein SFH11;
Phosphatidylinositol/phosphatidylcholine transfer protein SFH2;
Phospholipase A1-IIbeta;
Phospholipase A1-IIgamma;
Phospholipase A2-alpha {ECO:0000303|PubMed:16140037};
Phospholipase D alpha 1 {ECO:0000250|UniProtKB:Q41142};
Phospholipid hydroperoxide glutathione peroxidase 1, chloroplastic;
Photosystem I subunit O;
Photosystem II protein D1 {ECO:0000255|HAMAP-Rule:MF_01379};
Photosystem II reaction center W protein, chloroplastic;
Pistil-specific extensin-like protein;
Polygalacturonase At1g48100;
Potassium transporter 2;
Potential protein lysine methyltransferase SET5;
Premnaspirodiene oxygenase;
Probable 2-oxoglutarate-dependent dioxygenase ANS {ECO:0000305};
Probable 2-oxoglutarate-dependent dioxygenase At5g05600 {ECO:0000305};
Probable E3 ubiquitin-protein ligase RHC1A {ECO:0000305};
Probable GABA transporter 2;
Probable LRR receptor-like serine/threonine-protein kinase At5g48740;
Probable acyl-activating enzyme 18, peroxisomal;
Probable aldo-keto reductase 2;
Probable amidase At4g34880 {ECO:0000305};
Probable beta-1,4-xylosyltransferase IRX10L;
Probable beta-D-xylosidase 7;
Probable endo-1,3(4)-beta-glucanase ARB_01444 {ECO:0000305};
Probable galacturonosyltransferase 12;
Probable histone H2A variant 1;
Probable inactive leucine-rich repeat receptor-like protein kinase At3g03770;
Probable inactive receptor kinase At2g26730;
Probable inactive receptor kinase At5g58300;
Probable inactive receptor kinase At5g67200;
Probable leucine-rich repeat receptor-like protein kinase At5g49770;
Probable leucine-rich repeat receptor-like protein kinase IMK3;
Probable membrane-associated kinase regulator 5;
Probable pectate lyase 12;
Probable pectate lyase 20;
Probable pectate lyase 8;
Probable pectinesterase 68;
Probable pectinesterase 8;
Probable pectinesterase/pectinesterase inhibitor 17;
Probable peptide/nitrate transporter At3g43790;
Probable peroxygenase 4;
Probable protein phosphatase 2C 28;
Probable serine/threonine-protein kinase PBL28 {ECO:0000305};
Probable transmembrane ascorbate ferrireductase 3;
Probable xyloglucan endotransglucosylase/hydrolase protein 10;
Probably inactive leucine-rich repeat receptor-like protein kinase At3g28040;
Proline-rich protein 4;
Protein Brevis radix-like 1;
Protein CONSERVED IN THE GREEN LINEAGE AND DIATOMS 27, chloroplastic {ECO:0000303|PubMed:23043051};
Protein CUP-SHAPED COTYLEDON 3;
Protein CURVATURE THYLAKOID 1A, chloroplastic;
Protein DMP2 {ECO:0000303|PubMed:20712629};
Protein DMP5 {ECO:0000303|PubMed:20712629};
Protein DOG1-like 1 {ECO:0000303|PubMed:17065317};
Protein DOG1-like 3 {ECO:0000303|PubMed:17065317};
Protein ENDOSPERM DEFECTIVE 1;
Protein EPIDERMAL PATTERNING FACTOR 1 {ECO:0000303|PubMed:17639078};
Protein EPIDERMAL PATTERNING FACTOR 2 {ECO:0000303|PubMed:19435754};
Protein ESKIMO 1;
Protein FAF-like, chloroplastic;
Protein FAR-RED IMPAIRED RESPONSE 1;
Protein FIZZY-RELATED 3;
Protein INVOLVED IN DE NOVO 2 {ECO:0000303|PubMed:19915591};
Protein IQ-DOMAIN 1 {ECO:0000303|PubMed:15960618};
Protein IRREGULAR XYLEM 15;
Protein LIFEGUARD 3 {ECO:0000303|PubMed:23888068};
Protein LONGIFOLIA 1;
Protein MIZU-KUSSEI 1;
Protein NDL2 {ECO:0000305};
Protein NEN4 {ECO:0000303|PubMed:25081480};
Protein NETWORKED 3A {ECO:0000303|PubMed:22840520};
Protein NRT1/ PTR FAMILY 1.2;
Protein OSCA1 {ECO:0000303|PubMed:25162526};
Protein POLLENLESS 3-LIKE 2 {ECO:0000303|Ref.5};
Protein RALF-like 34;
Protein RICE SALT SENSITIVE 3 {ECO:0000303|PubMed:23715469};
Protein SIEVE ELEMENT OCCLUSION B {ECO:0000303|PubMed:20932300};
Protein SMAX1-LIKE 3 {ECO:0000303|PubMed:23893171};
Protein SUPPRESSOR OF QUENCHING 1, chloroplastic {ECO:0000303|PubMed:23818601};
Protein TIC 214 {ECO:0000250|UniProtKB:P56785};
Protein TORNADO 2;
Protein Ycf2 {ECO:0000255|HAMAP-Rule:MF_01330};
Protein indeterminate-domain 14 {ECO:0000303|PubMed:16784536};
Protein trichome birefringence-like 33;
Protein trichome birefringence-like 34;
Protein trichome birefringence-like 3;
Protodermal factor 1;
Pseudo histidine-containing phosphotransfer protein 2 {ECO:0000303|PubMed:17284581};
Putative E3 ubiquitin-protein ligase LIN-1 {ECO:0000250|UniProtKB:D1FP53};
Putative E3 ubiquitin-protein ligase LIN;
Putative UPF0481 protein At3g02645;
Putative cyclin-A3-1;
Putative disease resistance RPP13-like protein 3;
Putative disease resistance protein RGA3;
Putative pectinesterase/pectinesterase inhibitor 22;
Putative receptor protein kinase ZmPK1;
RNA polymerase sigma factor sigD, chloroplastic;
Rab3 GTPase-activating protein catalytic subunit;
Rac-like GTP-binding protein RAC13;
Reactive Intermediate Deaminase A, chloroplastic {ECO:0000303|PubMed:25070638};
Receptor-like protein kinase 2;
Reticulon-like protein B14;
Reticulon-like protein B9;
Rhamnogalacturonate lyase;
Rhodanese-like domain-containing protein 10;
Rop guanine nucleotide exchange factor 7;
Rust resistance kinase Lr10 {ECO:0000312|EMBL:AAC49629.1};
START domain-containing protein 10;
Serine carboxypeptidase-like 51;
Serine/threonine-protein kinase Nek6;
Serine/threonine-protein kinase STY46 {ECO:0000305};
Sesquiterpene synthase;
Short-chain dehydrogenase TIC 32, chloroplastic;
Snakin-2;
Soyasapogenol B glucuronide galactosyltransferase;
Stress-related protein;
Stress-response A/B barrel domain-containing protein At5g22580 {ECO:0000305};
Subtilisin-like protease SBT1.2 {ECO:0000303|PubMed:16193095};
Subtilisin-like protease SBT1.6 {ECO:0000303|PubMed:16193095};
Subtilisin-like protease SBT3 {ECO:0000303|PubMed:27259555};
Sucrose synthase 6;
Sucrose synthase;
Sugar transporter ERD6-like 16;
Sugar transporter ERD6-like 6;
Synaptotagmin-4;
Synaptotagmin-5;
Syntaxin-related protein KNOLLE;
TMV resistance protein N;
TOG array regulator of axonemal microtubules protein 1;
Thaumatin-like protein 1 {ECO:0000303|PubMed:15988566};
Thaumatin-like protein;
Transcription factor BEE 3;
Transcription factor DIVARICATA;
Transcription factor KUA1 {ECO:0000303|PubMed:24806884};
Transcription factor SPEECHLESS {ECO:0000303|PubMed:17183265};
Transcription factor TCP12;
Transcription factor bHLH61;
Transcription factor bHLH93;
Transcription repressor OFP13;
Transmembrane protein 45A;
Tropinone reductase homolog At5g06060 {ECO:0000305};
Tubulin alpha chain;
Tubulin beta-8 chain;
Two-component response regulator ARR6;
Two-component response regulator ARR9;
UDP-N-acetylmuramoyl-tripeptide--D-alanyl-D-alanine ligase {ECO:0000255|HAMAP-Rule:MF_02019};
UDP-glucuronate:xylan alpha-glucuronosyltransferase 1;
UDP-glucuronic acid decarboxylase 5;
UDP-glycosyltransferase 73C1;
UDP-glycosyltransferase 73C3;
UDP-xylose transporter 1 {ECO:0000312|EMBL:AKA88212.1};
UPF0481 protein At3g47200;
Ubiquitin carboxyl-terminal hydrolase 13;
Uclacyanin 1 {ECO:0000303|PubMed:9761472};
Uncharacterized RNA-binding protein C17H9.04c;
Uncharacterized protein At1g08160;
Uncharacterized protein At1g65710 {ECO:0000305};
Uncharacterized protein At4g15970;
Uncharacterized protein At4g22758;
Vacuolar cation/proton exchanger 3;
Very-long-chain aldehyde decarbonylase CER1 {ECO:0000305};
WEB family protein At1g75720;
Wall-associated receptor kinase 4;
Xyloglucan endotransglucosylase/hydrolase 2 {ECO:0000250|UniProtKB:Q38857};
Xyloglucan endotransglucosylase/hydrolase protein 9;
Zinc finger CCCH domain-containing protein 41;
Zinc finger protein 3 {ECO:0000305};
Zinc finger protein BRUTUS-like At1g74770 {ECO:0000305};

## Sheet: Cluster 6
Column1
14 kDa proline-rich protein DC2.15;
2-oxoisovalerate dehydrogenase subunit alpha 1, mitochondrial;
3-ketoacyl-CoA synthase 3 {ECO:0000303|PubMed:18465198};
3-ketodihydrosphingosine reductase;
36.4 kDa proline-rich protein;
7-dehydrocholesterol reductase;
ATP synthase epsilon chain, chloroplastic {ECO:0000255|HAMAP-Rule:MF_00530};
ATP synthase subunit beta, chloroplastic {ECO:0000255|HAMAP-Rule:MF_01347};
Actin-related protein 2/3 complex subunit 2B;
Acyl-lipid (9-3)-desaturase {ECO:0000303|PubMed:9108131};
Ammonium transporter 1 member 3;
Anthranilate synthase alpha subunit 1, chloroplastic;
Aspartyl protease AED3 {ECO:0000303|PubMed:24755512};
Aspartyl protease family protein At5g10770;
Auxin-binding protein ABP19a;
Auxin-responsive protein SAUR64 {ECO:0000305};
Auxin-responsive protein SAUR67 {ECO:0000305};
Auxin-responsive protein SAUR68 {ECO:0000305};
B-box zinc finger protein 20 {ECO:0000303|PubMed:19920209};
BAG family molecular chaperone regulator 3;
BURP domain protein RD22 {ECO:0000303|PubMed:9790599};
Bet1-like SNARE 1-2;
Bifunctional pinoresinol-lariciresinol reductase 2;
CBL-interacting protein kinase 5;
COP1-interacting protein 7 {ECO:0000303|PubMed:9668129};
CRIB domain-containing protein RIC10;
Caffeoylshikimate esterase;
Calcium-binding protein KRP1 {ECO:0000305};
Cation/calcium exchanger 1;
Cell wall / vacuolar inhibitor of fructosidase 2;
Cellulose synthase-like protein G1;
Chaperonin-like RBCX protein 1, chloroplastic {ECO:0000303|PubMed:21922322};
Chitinase-like protein 1;
Chlorophyll a-b binding protein 3C, chloroplastic;
Chlorophyll a-b binding protein 4, chloroplastic {ECO:0000303|PubMed:10366881};
Chlorophyll a-b binding protein 4, chloroplastic;
Chlorophyll a-b binding protein CP29.1, chloroplastic;
Chromosome transmission fidelity protein 18 homolog;
Cyclin-D3-3;
DeSI-like protein At4g17486;
Dicarboxylate transporter 2.1, chloroplastic;
DnaJ homolog subfamily B member 6-A;
Dynamin-related protein 5A;
E3 ubiquitin-protein ligase RHA1B {ECO:0000305};
Endoglucanase;
Ethylene-responsive transcription factor 5;
Expansin-A6;
F-box protein At5g49610;
Fasciclin-like arabinogalactan protein 17;
Fatty alcohol:caffeoyl-CoA acyltransferase {ECO:0000305};
Feruloyl CoA ortho-hydroxylase F6H1-2 {ECO:0000303|PubMed:22169019};
Flavin-containing monooxygenase FMO GS-OX-like 3;
GDSL esterase/lipase APG;
GDSL esterase/lipase At1g29670;
GDSL esterase/lipase At2g04570;
Geranylgeranyl diphosphate reductase, chloroplastic;
Gibberellin-regulated protein 9;
Glucan endo-1,3-beta-glucosidase 8;
Growth-regulating factor 3;
Growth-regulating factor 5;
Heparanase-like protein 3;
Hippocampus abundant transcript 1 protein {ECO:0000312|HGNC:HGNC:23363};
Histone-lysine N-methyltransferase ASHR3;
Interactor of constitutive active ROPs 2, chloroplastic;
L-ascorbate oxidase homolog;
Laccase-4;
Late embryogenesis abundant protein At1g64065 {ECO:0000305};
Loganic acid O-methyltransferase {ECO:0000303|PubMed:24104568, ECO:0000303|PubMed:29399933};
Long chain acyl-CoA synthetase 2;
Lysine-specific demethylase JMJ30 {ECO:0000303|PubMed:18713399};
MOB kinase activator-like 1A;
Magnesium dechelatase SGRL, chloroplastic {ECO:0000305};
Mitogen-activated protein kinase kinase kinase 5 {ECO:0000303|PubMed:27679653};
Monothiol glutaredoxin-S6;
NAD(P)H-quinone oxidoreductase subunit 3, chloroplastic {ECO:0000255|HAMAP-Rule:MF_01394};
NAD(P)H-quinone oxidoreductase subunit U, chloroplastic {ECO:0000305};
O-fucosyltransferase 36 {ECO:0000305};
Oxygen-evolving enhancer protein 2, chloroplastic;
Pectinesterase inhibitor 9 {ECO:0000305};
Pentatricopeptide repeat-containing protein At2g35130;
Pentatricopeptide repeat-containing protein At2g45350, chloroplastic;
Peroxisomal fatty acid beta-oxidation multifunctional protein MFP2;
Phosphatidylinositol 4-phosphate 5-kinase 9;
Phosphoenolpyruvate carboxylase kinase 1;
Phosphoenolpyruvate carboxylase kinase 2;
Phospholipase A1-IIgamma;
Photosystem I reaction center subunit III, chloroplastic;
Photosystem I reaction center subunit IV A, chloroplastic;
Photosystem I reaction center subunit XI, chloroplastic;
Photosystem II reaction center PSB28 protein, chloroplastic;
Phytol kinase 1, chloroplastic {ECO:0000305};
Piriformospora indica-insensitive protein 2;
Plasmodesmata-located protein 2;
Polygalacturonase-1 non-catalytic subunit beta;
Primary amine oxidase 1 {ECO:0000303|PubMed:9681017};
Probable GABA transporter 2;
Probable LRR receptor-like serine/threonine-protein kinase At1g07650;
Probable LRR receptor-like serine/threonine-protein kinase At1g53440;
Probable LRR receptor-like serine/threonine-protein kinase At4g36180;
Probable calcium-binding protein CML13;
Probable inactive leucine-rich repeat receptor-like protein kinase At3g03770;
Probable inactive receptor kinase At4g23740;
Probable leucine-rich repeat receptor-like serine/threonine-protein kinase At3g14840;
Probable pectate lyase 15;
Probable pectinesterase/pectinesterase inhibitor 51;
Probable phytol kinase, chloroplastic;
Probable plastid-lipid-associated protein 12, chloroplastic;
Probable receptor-like protein kinase At4g39110;
Probable transmembrane ascorbate ferrireductase 4;
Probable xyloglucan endotransglucosylase/hydrolase 1;
Probable xyloglucan endotransglucosylase/hydrolase protein 32;
Probable xyloglucan glycosyltransferase 5;
Protein ABA DEFICIENT 4, chloroplastic {ECO:0000303|PubMed:17470058};
Protein CONSERVED ONLY IN THE GREEN LINEAGE 160, chloroplastic {ECO:0000303|PubMed:24664203};
Protein FAR-RED IMPAIRED RESPONSE 1;
Protein HEADING DATE 3B;
Protein HOTHEAD;
Protein IQ-DOMAIN 14;
Protein NRT1/ PTR FAMILY 8.1;
Protein SODIUM POTASSIUM ROOT DEFECTIVE 2 {ECO:0000303|PubMed:21193571};
Protein STRUBBELIG-RECEPTOR FAMILY 6;
Protein STRUBBELIG-RECEPTOR FAMILY 7;
Protein SUPPRESSOR OF QUENCHING 1, chloroplastic {ECO:0000303|PubMed:23818601};
Protein TOO MANY MOUTHS {ECO:0000303|PubMed:11536724};
Protein YAE1 homolog {ECO:0000305};
Purine permease 21 {ECO:0000303|PubMed:27701112};
Putative disease resistance RPP13-like protein 3;
Putative disease resistance protein At1g50180;
Putative multidrug resistance protein;
RING-H2 finger protein ATL5;
RING-H2 finger protein ATL72;
RNA polymerase sigma factor sigD, chloroplastic;
Rac-like GTP-binding protein ARAC7;
Receptor-like protein 51 {ECO:0000303|PubMed:18434605};
Reticulon-like protein B21;
Rhodanese-like domain-containing protein 14, chloroplastic;
Serine acetyltransferase 3, mitochondrial;
Serine hydroxymethyltransferase, mitochondrial;
Serine/threonine-protein kinase Nek6 {ECO:0000305};
Serine/threonine-protein kinase-like protein ACR4;
Short-chain dehydrogenase TIC 32, chloroplastic;
Small heat shock protein C2;
Steroid 5-alpha-reductase DET2;
Stress-response A/B barrel domain-containing protein UP3 {ECO:0000305};
Subtilisin-like protease SBT4.14 {ECO:0000303|PubMed:16193095};
Tetraspanin-19;
Transcription factor MYB114;
Transcription factor MYB48;
Transcription factor PHYTOCHROME INTERACTING FACTOR-LIKE 13 {ECO:0000303|PubMed:17485859};
Transcription factor PIF4;
Transcription repressor OFP13;
Tubulin alpha-3 chain;
Two-component response regulator-like APRR3;
Two-component response regulator-like PRR37;
UDP-N-acetylenolpyruvoylglucosamine reductase {ECO:0000255|HAMAP-Rule:MF_00037};
UDP-N-acetylmuramoyl-tripeptide--D-alanyl-D-alanine ligase {ECO:0000255|HAMAP-Rule:MF_02019};
UDP-glucuronate 4-epimerase 6;
UDP-glycosyltransferase 91D1 {ECO:0000303|PubMed:15610349};
Uncharacterized GPI-anchored protein At4g28100;
Uncharacterized protein At4g06744;
Uncharacterized protein At4g22758;
Uncharacterized protein At5g01610;
VIN3-like protein 2;
Vacuolar protein 8;
Zinc finger protein BRUTUS-like At1g74770 {ECO:0000305};
Zinc finger protein CONSTANS-LIKE 6;

## Sheet: Cluster 7
Column1
30S ribosomal protein S18, chloroplastic;
30S ribosomal protein S3, chloroplastic;
30S ribosomal protein S4, chloroplastic;
30S ribosomal protein S7, chloroplastic;
36.4 kDa proline-rich protein;
50S ribosomal protein L2-A, chloroplastic;
50S ribosomal protein L20, chloroplastic {ECO:0000255|HAMAP-Rule:MF_00382};
50S ribosomal protein L22, chloroplastic;
50S ribosomal protein L23, chloroplastic;
ATP synthase epsilon chain, chloroplastic {ECO:0000255|HAMAP-Rule:MF_00530};
ATP synthase subunit beta, chloroplastic {ECO:0000255|HAMAP-Rule:MF_01347};
ATP-dependent Clp protease proteolytic subunit {ECO:0000255|HAMAP-Rule:MF_00444};
Calmodulin-like protein 3;
Cytochrome c biogenesis protein CcsA {ECO:0000255|HAMAP-Rule:MF_01391};
DNA-directed RNA polymerase subunit beta {ECO:0000255|HAMAP-Rule:MF_01321};
Ethylene-responsive transcription factor 1B;
F-box protein At3g07870;
GDSL esterase/lipase At1g33811;
Gibberellin-regulated protein 6;
Histidine decarboxylase;
Laccase-17;
Laccase-2;
Lignin-forming anionic peroxidase;
Loganic acid O-methyltransferase {ECO:0000303|PubMed:24104568, ECO:0000303|PubMed:29399933};
NAD(P)H-quinone oxidoreductase chain 4, chloroplastic {ECO:0000255|HAMAP-Rule:MF_00491};
NAD(P)H-quinone oxidoreductase subunit 1, chloroplastic {ECO:0000255|HAMAP-Rule:MF_01350};
NAD(P)H-quinone oxidoreductase subunit 2 A, chloroplastic {ECO:0000255|HAMAP-Rule:MF_00445};
NAD(P)H-quinone oxidoreductase subunit 3, chloroplastic {ECO:0000255|HAMAP-Rule:MF_01394};
NAD(P)H-quinone oxidoreductase subunit 4L, chloroplastic {ECO:0000255|HAMAP-Rule:MF_01456};
NAD(P)H-quinone oxidoreductase subunit 5, chloroplastic;
NAD(P)H-quinone oxidoreductase subunit 6, chloroplastic;
NAD(P)H-quinone oxidoreductase subunit H, chloroplastic {ECO:0000255|HAMAP-Rule:MF_01358};
NAD(P)H-quinone oxidoreductase subunit I, chloroplastic {ECO:0000255|HAMAP-Rule:MF_01351};
NAD(P)H-quinone oxidoreductase subunit J, chloroplastic {ECO:0000255|HAMAP-Rule:MF_01357};
NAD(P)H-quinone oxidoreductase subunit K, chloroplastic {ECO:0000255|HAMAP-Rule:MF_01356};
Nuclear transport factor 2B {ECO:0000303|PubMed:16428596};
Peroxidase 3;
Photosystem I P700 chlorophyll a apoprotein A1 {ECO:0000255|HAMAP-Rule:MF_00458};
Photosystem I assembly protein Ycf3 {ECO:0000255|HAMAP-Rule:MF_00439};
Photosystem II protein D1 {ECO:0000255|HAMAP-Rule:MF_01379};
Polygalacturonase;
Probable LRR receptor-like serine/threonine-protein kinase At4g31250;
Probable galacturonosyltransferase 12;
Probable galacturonosyltransferase-like 1;
Probable inorganic phosphate transporter 1-8;
Probable pectinesterase/pectinesterase inhibitor 33;
Protein FAF-like, chloroplastic;
Protein SODIUM POTASSIUM ROOT DEFECTIVE 2 {ECO:0000303|PubMed:21193571};
Protein TIC 214 {ECO:0000250|UniProtKB:P56785};
Protein Ycf2 A;
Protein Ycf2 {ECO:0000255|HAMAP-Rule:MF_01330};
Protein yippee-like At4g27745;
Putative UDP-rhamnose:rhamnosyltransferase 1;
Putative glycerol-3-phosphate transporter 1;
Ribulose bisphosphate carboxylase large chain {ECO:0000255|HAMAP-Rule:MF_01338};
Thioredoxin H2;
Uncharacterized protein At4g22758;
Xyloglucan endotransglucosylase/hydrolase protein 31 {ECO:0000303|PubMed:12514239};

## Sheet: Cluster 8
Column1
ABC transporter C family member 13;
ADP-ribosylation factor-like protein 8b {ECO:0000303|PubMed:22174675};
ATP-dependent DNA helicase Q-like 3;
Amino acid transporter AVT6C {ECO:0000305};
Deoxynucleoside triphosphate triphosphohydrolase SAMHD1 homolog {ECO:0000305};
EID1-like F-box protein 3;
F-box protein At3g07870;
F-box protein SKIP5;
F-box/LRR-repeat protein At5g63520;
F-box/kelch-repeat protein At1g80440;
Glycerol-3-phosphate dehydrogenase [NAD(+)] 2, chloroplastic;
Glyoxysomal fatty acid beta-oxidation multifunctional protein MFP-a;
Heavy metal-associated isoprenylated plant protein 24 {ECO:0000303|PubMed:21072340, ECO:0000303|PubMed:23368984};
Histidine kinase 3;
Indole-3-acetic acid-amido synthetase GH3.6;
Pentatricopeptide repeat-containing protein At1g09900;
Peptidyl-prolyl cis-trans isomerase FKBP65;
Peroxisome biogenesis protein 1;
Phosphoglycerate kinase, chloroplastic;
Probable E3 ubiquitin-protein ligase RZFP34 {ECO:0000305};
Probable N-acetyltransferase HLS1-like;
Probable WRKY transcription factor 39;
Probable linoleate 9S-lipoxygenase 5;
Protein argonaute 16;
Protein argonaute 4B;
Protein kinase PINOID 2;
Putative 1-phosphatidylinositol-3-phosphate 5-kinase FAB1D;
Receptor-like protein 9b {ECO:0000305};
Retrovirus-related Pol polyprotein from transposon 17.6;
Retrovirus-related Pol polyprotein from transposon TNT 1-94;
Rop guanine nucleotide exchange factor 12 {ECO:0000303|PubMed:15980860};
SUPPRESSOR OF ABI3-5 {ECO:0000312|EMBL:ADE44117.1};
Structural maintenance of chromosomes protein 6B;
Tonoplast dicarboxylate transporter;
Transcription factor BOA;
Transcription factor MYB102 {ECO:0000305};
Transcription factor UNE10;
Transposon Ty3-G Gag-Pol polyprotein;
Two-component response regulator ARR11;

## Sheet: Cluster 9
Column1
(E,E)-germacrene B synthase;
1-aminocyclopropane-1-carboxylate synthase 3;
1-aminocyclopropane-1-carboxylate synthase 4;
1-aminocyclopropane-1-carboxylate synthase;
13S globulin seed storage protein 1;
13S globulin seed storage protein 2;
2-hydroxyisoflavanone dehydratase;
3-isopropylmalate dehydrogenase, chloroplastic;
60S ribosomal protein L23;
AAA-ATPase At3g28580;
ABC transporter C family member 8;
ACT domain-containing protein ACR8 {ECO:0000305};
AT-hook motif nuclear-localized protein 3 {ECO:0000312|EMBL:FAA00274.1};
ATP-dependent RNA helicase DEAH12, chloroplastic;
ATP-dependent RNA helicase-like protein DB10;
ATPase WRNIP1;
Alcohol dehydrogenase 1 {ECO:0000303|PubMed:1678286};
Allene oxide cyclase, chloroplastic {ECO:0000303|Ref.1};
Alpha/beta hydrolase domain-containing protein 17B {ECO:0000305};
Ankyrin repeat-containing protein ITN1;
Anthocyanidin 3-O-glucosyltransferase 6;
Anti-H(O) lectin 1;
Aspartic proteinase Asp1;
Basic endochitinase;
Berberine bridge enzyme-like 28 {ECO:0000303|PubMed:26037923};
Beta-D-glucosyl crocetin beta-1,6-glucosyltransferase;
Beta-galactosidase 16;
Beta-galactosidase;
Boron transporter 4;
C2 domain-containing protein At1g53590;
CSC1-like protein ERD4;
Calcium uniporter protein 2, mitochondrial;
Calcium-dependent protein kinase 16;
Calcium-transporting ATPase 9, plasma membrane-type;
Calmodulin-binding protein 60 A {ECO:0000303|PubMed:11782485};
Casein kinase 1-like protein 2 {ECO:0000305};
Cellulose synthase-like protein D2;
Chitin-inducible gibberellin-responsive protein 1;
Chromodomain-helicase-DNA-binding protein 1;
Citrate-binding protein;
Clathrin coat assembly protein AP180;
Cocosin 1 {ECO:0000305};
Common plant regulatory factor 1;
Cyclic nucleotide-gated ion channel 17 {ECO:0000303|PubMed:11500563};
Cysteine-rich receptor-like protein kinase 10;
Cysteine-rich receptor-like protein kinase 2;
Cysteine-rich receptor-like protein kinase 3;
Cytochrome P450 710A11 {ECO:0000303|PubMed:16531502};
Cytochrome P450 CYP72A219;
Cytochrome c biogenesis protein CcsA {ECO:0000255|HAMAP-Rule:MF_01391};
DELLA protein GAI;
DELLA protein RGL1;
DNA topoisomerase 1 {ECO:0000255|HAMAP-Rule:MF_00952};
Dehydration-responsive element-binding protein 1F;
Delta(12)-fatty-acid desaturase {ECO:0000303|PubMed:7907506};
Diacylglycerol kinase 5;
Disease resistance protein At4g27190;
E3 ubiquitin-protein ligase ORTHRUS 2;
E3 ubiquitin-protein ligase RHF2A {ECO:0000305};
E3 ubiquitin-protein ligase UPL5;
Ethylene-responsive transcription factor CRF3;
Ethylene-responsive transcription factor ERF025;
Ethylene-responsive transcription factor ERF110;
Ethylene-responsive transcription factor ERF118;
Exocyst complex component EXO70H1 {ECO:0000303|PubMed:16942608};
Exosome complex component RRP43;
F-box protein At1g78280;
F-box/kelch-repeat protein At1g26930;
F-box/kelch-repeat protein SKIP11;
Folate transporter 1, chloroplastic;
Formin-like protein 4;
Formin-like protein 5;
G-type lectin S-receptor-like serine/threonine-protein kinase At1g11330;
G-type lectin S-receptor-like serine/threonine-protein kinase At4g27290;
G-type lectin S-receptor-like serine/threonine-protein kinase CES101;
G-type lectin S-receptor-like serine/threonine-protein kinase LECRK1 {ECO:0000305};
G-type lectin S-receptor-like serine/threonine-protein kinase LECRK3 {ECO:0000305};
G-type lectin S-receptor-like serine/threonine-protein kinase SD1-1;
GABA transporter 1;
Gibberellin 2-beta-dioxygenase 2;
Glutamate receptor 2.6;
Glutamate receptor 2.8;
Glutamate receptor 2.9;
Glycine-rich RNA-binding protein;
Heavy metal-associated isoprenylated plant protein 30 {ECO:0000303|PubMed:21072340, ECO:0000303|PubMed:23368984};
Heavy metal-associated isoprenylated plant protein 33 {ECO:0000303|PubMed:21072340, ECO:0000303|PubMed:23368984};
Helicase protein MOM1;
Heterodimeric geranylgeranyl pyrophosphate synthase large subunit 1, chloroplastic;
Heterogeneous nuclear ribonucleoprotein Q;
Histidine decarboxylase;
Kunitz trypsin inhibitor 5 {ECO:0000303|PubMed:30042779};
L-ascorbate oxidase homolog;
L-lactate dehydrogenase B;
L-type lectin-domain containing receptor kinase IV.1;
L-type lectin-domain containing receptor kinase IX.1 {ECO:0000303|PubMed:19773388};
LEAF RUST 10 DISEASE-RESISTANCE LOCUS RECEPTOR-LIKE PROTEIN KINASE-like 1.1 {ECO:0000303|PubMed:12805585};
LEAF RUST 10 DISEASE-RESISTANCE LOCUS RECEPTOR-LIKE PROTEIN KINASE-like 1.2 {ECO:0000303|PubMed:12805585};
LEAF RUST 10 DISEASE-RESISTANCE LOCUS RECEPTOR-LIKE PROTEIN KINASE-like 1.4 {ECO:0000303|PubMed:12805585};
Late embryogenesis abundant protein D-34;
Leucine-rich repeat extensin-like protein 4;
Linoleate 13S-lipoxygenase 3-1, chloroplastic;
LysM domain receptor-like kinase 3;
Lysine-specific demethylase JMJ25;
MDIS1-interacting receptor like kinase 2 {ECO:0000303|PubMed:26863186};
MLO-like protein 11;
Mannose-6-phosphate isomerase 2;
Midasin {ECO:0000303|PubMed:23572950};
Mitochondrial phosphate carrier protein 3, mitochondrial;
Mitogen-activated protein kinase homolog MMK2;
Mitogen-activated protein kinase kinase kinase 17 {ECO:0000303|PubMed:25720833};
Mitogen-activated protein kinase kinase kinase 5 {ECO:0000303|PubMed:27679653};
Molybdenum cofactor sulfurase {ECO:0000255|HAMAP-Rule:MF_03050};
Myb family transcription factor PHL11 {ECO:0000305};
NAC domain-containing protein 100 {ECO:0000303|PubMed:15029955};
NAC domain-containing protein 90;
NAD(P)H-quinone oxidoreductase chain 4, chloroplastic {ECO:0000255|HAMAP-Rule:MF_00491};
NAD(P)H-quinone oxidoreductase subunit 1, chloroplastic {ECO:0000255|HAMAP-Rule:MF_01350};
NAD(P)H-quinone oxidoreductase subunit 4L, chloroplastic {ECO:0000255|HAMAP-Rule:MF_01456};
NAD(P)H-quinone oxidoreductase subunit 5, chloroplastic;
NAD(P)H-quinone oxidoreductase subunit 6, chloroplastic;
NAD(P)H-quinone oxidoreductase subunit H, chloroplastic {ECO:0000255|HAMAP-Rule:MF_01358};
NAD(P)H-quinone oxidoreductase subunit I, chloroplastic {ECO:0000255|HAMAP-Rule:MF_01351};
NADPH-dependent aldehyde reductase 1, chloroplastic {ECO:0000303|PubMed:21169366};
Nudix hydrolase 17, mitochondrial;
Nudix hydrolase 2;
Oleosin 18.5 kDa;
PR5-like receptor kinase {ECO:0000303|PubMed:8637920};
Patatin-like protein 2;
Pentatricopeptide repeat-containing protein At1g25360;
Pentatricopeptide repeat-containing protein At4g02750;
Phenylalanine ammonia-lyase;
Phosphatidate cytidylyltransferase, mitochondrial;
Phosphatidylinositol 3,4,5-trisphosphate 3-phosphatase and protein-tyrosine-phosphatase PTEN2A {ECO:0000305};
Phosphatidylinositol/phosphatidylcholine transfer protein SFH3;
Phosphatidylinositol:ceramide inositolphosphotransferase 1;
Phosphatidylinositol:ceramide inositolphosphotransferase 2;
Phospholipase A1 PLIP1, chloroplastic {ECO:0000305};
Phospholipase A1-Ibeta2, chloroplastic;
Phospholipase D delta {ECO:0000303|PubMed:11891260};
Photosystem I P700 chlorophyll a apoprotein A1 {ECO:0000255|HAMAP-Rule:MF_00458};
Poly(A)-specific ribonuclease PARN;
Polyphenol oxidase, chloroplastic;
Polypyrimidine tract-binding protein homolog 2;
Polyribonucleotide nucleotidyltransferase 2, mitochondrial;
Potassium transporter 5;
Probable 1-deoxy-D-xylulose-5-phosphate synthase 2, chloroplastic;
Probable WRKY transcription factor 40 {ECO:0000303|Ref.1};
Probable adenylate kinase 7, mitochondrial;
Probable boron transporter 2;
Probable glycosyltransferase At5g03795;
Probable indole-3-acetic acid-amido synthetase GH3.1;
Probable linoleate 9S-lipoxygenase 5;
Probable methyltransferase PMT22;
Probable pectinesterase/pectinesterase inhibitor 58;
Probable phospholipid-transporting ATPase 8 {ECO:0000303|PubMed:11402198};
Probable polygalacturonase;
Probable protein phosphatase 2C 63;
Probable serine protease EDA2;
Probable serine/threonine-protein kinase WNK2;
Probable sucrose-phosphate synthase 1;
Proteasome subunit beta type-5;
Protein C2-DOMAIN ABA-RELATED 4 {ECO:0000303|PubMed:25465408};
Protein DETOXIFICATION 42 {ECO:0000303|PubMed:11739388};
Protein DETOXIFICATION 49 {ECO:0000303|PubMed:11739388};
Protein EARLY-RESPONSIVE TO DEHYDRATION 7, chloroplastic {ECO:0000303|PubMed:8075396};
Protein EXORDIUM-like 2;
Protein HYPER-SENSITIVITY-RELATED 4 {ECO:0000303|PubMed:15181213};
Protein IMPAIRED IN BABA-INDUCED STERILITY 1 {ECO:0000303|PubMed:15722464};
Protein LYK5;
Protein NLP7;
Protein NRT1/ PTR FAMILY 6.3;
Protein NRT1/ PTR FAMILY 8.1;
Protein SCARECROW;
Protein SENESCENCE-ASSOCIATED GENE 21, mitochondrial {ECO:0000303|PubMed:9617813};
Protein STAY-GREEN 1, chloroplastic {ECO:0000305};
Protein STAY-GREEN homolog, chloroplastic {ECO:0000305};
Protein TIC 214 {ECO:0000250|UniProtKB:P56785};
Protein TPX2;
Protein UPSTREAM OF FLC;
Putative E3 ubiquitin-protein ligase UBR7;
Putative calcium-binding protein CML19;
Putative clathrin assembly protein At4g40080;
Putative disease resistance protein RGA1;
Putative glucuronosyltransferase PGSIP8;
Putative glycosyltransferase 7;
Putative late blight resistance protein homolog R1A-10;
Putative pentatricopeptide repeat-containing protein At3g08820;
Putative receptor-like protein kinase At3g47110;
Putative ribonuclease H protein At1g65750;
Pyruvate decarboxylase 1;
Pyruvate dehydrogenase E1 component subunit beta-1, mitochondrial;
Pyruvate kinase isozyme A, chloroplastic;
RNA-binding protein 1 {ECO:0000303|PubMed:15037734};
Receptor like protein kinase S.2;
Receptor-like protein 50 {ECO:0000303|PubMed:18434605};
Receptor-like protein 53 {ECO:0000303|PubMed:18434605};
Receptor-like protein 54 {ECO:0000303|PubMed:18434605};
Receptor-like protein 9DC3 {ECO:0000312|EMBL:AAT77550.1};
Receptor-like protein Cf-9 homolog {ECO:0000305};
Receptor-like protein Cf-9 {ECO:0000305};
Regulator of G-protein signaling 1;
Reticulon-like protein B22;
Retrovirus-related Pol polyprotein from transposon 17.6;
Retrovirus-related Pol polyprotein from transposon RE2;
Ribosomal RNA small subunit methyltransferase, mitochondrial {ECO:0000305};
Rust resistance kinase Lr10 {ECO:0000312|EMBL:AAC49629.1};
S-type anion channel SLAH3;
SPX domain-containing membrane protein At4g22990;
STOREKEEPER protein {ECO:0000303|PubMed:12028578};
Scopoletin glucosyltransferase;
Senescence-specific cysteine protease SAG12 {ECO:0000305};
Serine carboxypeptidase-like 20;
Serine/threonine-protein kinase PCRK1 {ECO:0000305};
Serine/threonine-protein kinase RIPK {ECO:0000305};
Serpin-ZX;
Signal recognition particle subunit SRP72;
Sorting nexin-16;
Splicing factor U2af large subunit B;
Subtilisin-like protease SBT5.6 {ECO:0000303|PubMed:16193095};
Sucrose-phosphate synthase;
Syntaxin PEP12;
Syntaxin-132;
Syntaxin-52;
Telomerase Cajal body protein 1 {ECO:0000250|UniProtKB:Q9BUR4};
Teosinte glume architecture 1 {ECO:0000303|PubMed:16079849};
Thaumatin-like protein 1 {ECO:0000303|PubMed:15988566};
Transcription factor BIM1;
Transcription factor BIM2;
Transcription factor TCP19;
Transcription factor bHLH25;
Transcriptional activator TAF-1;
Translationally-controlled tumor protein homolog;
Trimethyltridecatetraene synthase {ECO:0000303|PubMed:27662898};
Tryptamine 5-hydroxylase {ECO:0000303|PubMed:20150424};
U-box domain-containing protein 4;
UDP-glucose 4-epimerase 2;
UDP-glucose 6-dehydrogenase 1;
UDP-glucosyltransferase 29 {ECO:0000303|PubMed:25769286};
UDP-glycosyltransferase 91C1;
Uncharacterized protein At1g28695;
Uncharacterized protein At2g33490;
WD repeat-containing protein 44;
WRKY DNA-binding transcription factor 70 {ECO:0000303|PubMed:21898085};
WRKY transcription factor 22;
WRKY transcription factor 55;
WRKY transcription factor 6 {ECO:0000303|PubMed:11722756};
Wall-associated receptor kinase 5;
Xyloglucan galactosyltransferase XLT2 {ECO:0000305};
Zinc finger protein ZAT6;

## Sheet: Cluster 10
Column1
1-aminocyclopropane-1-carboxylate oxidase homolog;
12-oxophytodienoate reductase-like protein;
17.3 kDa class II heat shock protein;
17.7 kDa class I heat shock protein;
17.8 kDa class I heat shock protein;
21 kDa protein;
22.7 kDa class IV heat shock protein;
23.6 kDa heat shock protein, mitochondrial;
3-oxoacyl-[acyl-carrier-protein] reductase, chloroplastic;
5'-adenylylsulfate reductase 2, chloroplastic;
5'-adenylylsulfate reductase 3, chloroplastic;
8-hydroxygeraniol dehydrogenase;
ABC transporter B family member 21;
ABC transporter B family member 4;
ABC transporter C family member 8;
ABC transporter G family member 11;
ACT domain-containing protein ACR8 {ECO:0000305};
AT-hook motif nuclear-localized protein 21 {ECO:0000312|EMBL:FAA00292.1};
Abhydrolase domain-containing protein abhd-5.2 {ECO:0000305};
Agmatine coumaroyltransferase-2 {ECO:0000303|PubMed:18270436, ECO:0000312|EMBL:BAF97627.1};
Ammonium transporter 1 member 2;
Anthocyanidin 3-O-glucoside 5-O-glucosyltransferase;
Anthocyanidin-3-O-glucoside rhamnosyltransferase {ECO:0000303|PubMed:8130800};
Aquaporin PIP2-1;
Auxin-responsive protein SAUR64 {ECO:0000305};
B-box domain protein 30 {ECO:0000303|PubMed:19920209};
B-box zinc finger protein 19 {ECO:0000303|PubMed:19920209};
B-box zinc finger protein 24 {ECO:0000303|PubMed:19920209};
BAG family molecular chaperone regulator 5, mitochondrial;
BAHD acyltransferase DCR;
BTB/POZ domain-containing protein DOT3;
Beta-D-glucosyl crocetin beta-1,6-glucosyltransferase;
Beta-arabinofuranosyltransferase RAY1 {ECO:0000305};
Bifunctional L-3-cyanoalanine synthase/cysteine synthase 1, mitochondrial;
CBL-interacting serine/threonine-protein kinase 14;
COBRA-like protein 4;
Carboxylesterase 1;
Cellulose synthase-like protein G2;
Cellulose synthase-like protein G3;
Chaperone protein ClpB1;
Chlorophyll a-b binding protein 37, chloroplastic;
Clathrin light chain 1;
Cyclic dof factor 2;
Cyclic dof factor 3;
Cyclin-U2-2;
Cytochrome P450 71A4;
Cytochrome P450 76A2;
Cytochrome P450 82A3;
Cytochrome P450 82G1;
Cytochrome P450 94A2;
Cytochrome P450 94C1 {ECO:0000305};
Cytochrome P450 98A2;
Cytochrome P450 {ECO:0000250|UniProtKB:O81117};
DnaJ homolog subfamily B member 1;
DnaJ homolog subfamily B member 3;
DnaJ homolog subfamily B member 6;
DnaJ protein homolog ANJ1;
Dof zinc finger protein DOF3.4;
E3 ubiquitin-protein ligase HERC2;
E3 ubiquitin-protein ligase MPSR1 {ECO:0000305};
E3 ubiquitin-protein ligase RNF167;
Endochitinase 1;
Endoplasmin homolog;
Endoribonuclease Dicer homolog 2;
Ferric reduction oxidase 6;
G-type lectin S-receptor-like serine/threonine-protein kinase At5g24080;
Galactinol synthase 1;
Gamma conglutin 2 {ECO:0000303|PubMed:21457583};
Gibberellin 2-beta-dioxygenase 1;
Haloacid dehalogenase-like hydrolase domain-containing protein 3;
Heat shock 70 kDa protein;
Heat shock cognate 70 kDa protein 1;
Heat shock cognate 70 kDa protein 2;
Heat shock cognate 70 kDa protein;
Heat shock factor protein HSF30;
Heat shock protein 83;
Heat stress transcription factor A-6b;
IN2-2 protein;
Inorganic pyrophosphatase 2;
Inositol-3-phosphate synthase;
La-related protein 6C;
Limonoid UDP-glucosyltransferase;
MLO-like protein 4;
Mannan endo-1,4-beta-mannosidase 5;
Mannan endo-1,4-beta-mannosidase 6;
Mitogen-activated protein kinase 19;
Monoacylglycerol lipase {ECO:0000303|PubMed:17784850};
Monothiol glutaredoxin-S1;
NAD-specific glutamate dehydrogenase;
NADH dehydrogenase [ubiquinone] iron-sulfur protein 2;
Nuclear transcription factor Y subunit A-7;
Oligopeptide transporter 4;
Pathogenesis-related protein PR-1;
Pentatricopeptide repeat-containing protein At5g13770, chloroplastic;
Phenolic glucoside malonyltransferase 1 {ECO:0000305};
Phosphoenolpyruvate carboxylase kinase 1;
Pleiotropic drug resistance protein 1;
Premnaspirodiene oxygenase;
Probable 2-carboxy-D-arabinitol-1-phosphatase {ECO:0000305};
Probable 2-oxoglutarate-dependent dioxygenase ANS {ECO:0000305};
Probable LRR receptor-like serine/threonine-protein kinase At4g36180;
Probable aquaporin PIP2-1;
Probable long-chain-alcohol O-fatty-acyltransferase 5;
Probable lysophospholipase BODYGUARD 4 {ECO:0000303|PubMed:16415209};
Probable membrane-associated kinase regulator 6;
Probable protein phosphatase 2C 38 {ECO:0000305};
Probable protein phosphatase 2C 40;
Protein BIG GRAIN 1-like E {ECO:0000305};
Protein CNGC15a {ECO:0000303|PubMed:27230377};
Protein DETOXIFICATION 40 {ECO:0000303|PubMed:11739388};
Protein LHY {ECO:0000303|PubMed:9657154};
Protein LNK1 {ECO:0000303|PubMed:23818596};
Protein LNK3 {ECO:0000303|PubMed:23818596};
Protein NRT1/ PTR FAMILY 6.4;
Protein NRT1/ PTR FAMILY 7.3;
Protein NUCLEAR FUSION DEFECTIVE 4 {ECO:0000303|PubMed:16698901};
Protein O-glucosyltransferase 1 {ECO:0000305};
Protein PROTON GRADIENT REGULATION 5, chloroplastic;
Protein RESPONSE TO LOW SULFUR 2 {ECO:0000303|PubMed:25628631};
Protein RESPONSE TO LOW SULFUR 3 {ECO:0000303|PubMed:25628631};
Protein REVEILLE 8;
Protein STRICTOSIDINE SYNTHASE-LIKE 2 {ECO:0000303|PubMed:10777701};
Protein SULFUR DEFICIENCY-INDUCED 2 {ECO:0000305};
Putative UDP-rhamnose:rhamnosyltransferase 1;
Putative glycerol-3-phosphate transporter 1;
Putative ripening-related protein 2;
Putative uncharacterized protein YAL004W;
Putative vacuolar protein sorting-associated protein TDA6;
Pyruvate decarboxylase 2;
RNA polymerase sigma factor sigE, chloroplastic/mitochondrial;
Receptor-like protein EIX1 {ECO:0000305};
Salicylate carboxymethyltransferase;
Shikimate O-hydroxycinnamoyltransferase;
Siroheme synthase {ECO:0000255|HAMAP-Rule:MF_01646};
Subtilisin-like protease SBT1.7 {ECO:0000303|PubMed:16193095};
Sugar carrier protein C;
Sugar transporter ERD6-like 6;
Sulfate transporter 3.1;
Thaumatin-like protein;
Thioredoxin-like protein AAED1, chloroplastic;
Transcription activator GLK2;
Transcription factor HY5;
Transcription factor MYB1R1;
Transcription factor bHLH137;
Transcription factor bHLH87;
Transcription factor bHLH90;
Transcription factor bHLH96;
Transport and Golgi organization 2 homolog;
Two-component response regulator ARR1;
Two-component response regulator-like APRR5;
Type I inositol polyphosphate 5-phosphatase 2 {ECO:0000303|PubMed:11402208};
U-box domain-containing protein 2;
U-box domain-containing protein 4;
UDP-glycosyltransferase 73C3;
UDP-glycosyltransferase 73C4 {ECO:0000303|PubMed:28482127};
UDP-glycosyltransferase 86A1;
UDP-glycosyltransferase 91D1 {ECO:0000303|PubMed:15610349};
Ultraviolet-B receptor UVR8;
Uncharacterized protein At5g39865;
Uncharacterized protein C24B11.05;
Universal stress protein A-like protein;
Very-long-chain enoyl-CoA reductase {ECO:0000305};
WAT1-related protein At1g70260;
Wall-associated receptor kinase-like 20;
Zeatin O-glucosyltransferase;
Zinc finger protein CONSTANS-LIKE 2;
p-hydroxybenzoic acid efflux pump subunit AaeB {ECO:0000255|HAMAP-Rule:MF_01545};

[truncated: 5 more sheets: Cluster 11, Cluster 12, Cluster 13, Cluster 14, Cluster 15]
